# Supplementary material for: Reproductive output of a non-zooxanthellate temperate coral is unaffected by temperature along an extended latitudinal gradient
Source: PLoS One. 2017 Feb 3;12(2):e0171051. doi: 10.1371/journal.pone.0171051 (PMC5291506; doi:10.1371/journal.pone.0171051)
Supplement: S1 Dataset — Diameters of each oocyte and abundance and gonadal index of each polyp analysed in this study. (XLS) [file pone.0171051.s002.xls]

## Sheet: L. pruvoti Diam_env par
Recruitment period						Maturity period
code	date	diameter (µm)	DT (°C)	SR (W/m2)	pop code	code	date	diameter (µm)	DT (°C)	SR (W/m2)	pop code
BPR 15	2001-08-25	143.92	17.3	178.821	CL	BPR 68	2002-01-03	133.498	17.3	178.821	CL
BPR 15	2001-08-25	169.294	17.3	178.821	CL	BPR 68	2002-01-03	327.541	17.3	178.821	CL
BPR 15	2001-08-25	169.187	17.3	178.821	CL	BPR 68	2002-01-03	94.826	17.3	178.821	CL
BPR 15	2001-08-25	172.286	17.3	178.821	CL	BPR 68	2002-01-03	115.556	17.3	178.821	CL
BPR 15	2001-08-25	132.363	17.3	178.821	CL	BPR 68	2002-01-03	150.194	17.3	178.821	CL
BPR 15	2001-08-25	108.605	17.3	178.821	CL	BPR 68	2002-01-03	77.3767	17.3	178.821	CL
BPR 15	2001-08-25	157.442	17.3	178.821	CL	BPR 68	2002-01-03	103.305	17.3	178.821	CL
BPR 15	2001-08-25	135.094	17.3	178.821	CL	BPR 68	2002-01-03	115.552	17.3	178.821	CL
BPR 15	2001-08-25	65.7127	17.3	178.821	CL	BPR 68	2002-01-03	174.148	17.3	178.821	CL
BPR 15	2001-08-25	188.494	17.3	178.821	CL	BPR 68	2002-01-03	208.937	17.3	178.821	CL
BPR 15	2001-08-25	194.574	17.3	178.821	CL	BPR 68	2002-01-03	106.581	17.3	178.821	CL
BPR 15	2001-08-25	93.9055	17.3	178.821	CL	BPR 68	2002-01-03	79.8557	17.3	178.821	CL
BPR 15	2001-08-25	35.674	17.3	178.821	CL	BPR 68	2002-01-03	398.197	17.3	178.821	CL
BPR 15	2001-08-25	36.0037	17.3	178.821	CL	BPR 68	2002-01-03	148.398	17.3	178.821	CL
BPR 15	2001-08-25	24.3709	17.3	178.821	CL	BPR 68	2002-01-03	148.141	17.3	178.821	CL
BPR 15	2001-08-25	27.4311	17.3	178.821	CL	BPR 68	2002-01-03	54.9203	17.3	178.821	CL
BPR 15	2001-08-25	64.1082	17.3	178.821	CL	BPR 68	2002-01-03	322.296	17.3	178.821	CL
BPR 15	2001-08-25	79.1946	17.3	178.821	CL	BPR 68	2002-01-03	193.444	17.3	178.821	CL
BPR 15	2001-08-25	27.2384	17.3	178.821	CL	BPR 68	2002-01-03	161.481	17.3	178.821	CL
BPR 15	2001-08-25	156.83	17.3	178.821	CL	BPR 68	2002-01-03	247.965	17.3	178.821	CL
BPR 15	2001-08-25	149.441	17.3	178.821	CL	BPR 68	2002-01-03	167.616	17.3	178.821	CL
BPR 15	2001-08-25	184.768	17.3	178.821	CL	BPR 68	2002-01-03	108.288	17.3	178.821	CL
BPR 15	2001-08-25	168.045	17.3	178.821	CL	BPR 68	2002-01-03	318.028	17.3	178.821	CL
BPR 15	2001-08-25	144.837	17.3	178.821	CL	BPR 68	2002-01-03	402.54	17.3	178.821	CL
BPR 15	2001-08-25	98.1196	17.3	178.821	CL	BPR 68	2002-01-03	183.361	17.3	178.821	CL
BPR 15	2001-08-25	135.942	17.3	178.821	CL	BPR 68	2002-01-03	192.986	17.3	178.821	CL
BPR 15	2001-08-25	146.319	17.3	178.821	CL	BPR 68	2002-01-03	120.783	17.3	178.821	CL
BPR 15	2001-08-25	191.897	17.3	178.821	CL	BPR 68	2002-01-03	128.945	17.3	178.821	CL
BPR 15	2001-08-25	147.235	17.3	178.821	CL	BPR 68	2002-01-03	363.014	17.3	178.821	CL
BPR 15	2001-08-25	119.654	17.3	178.821	CL	BPR 77	2002-01-19	507.991	17.3	178.821	CL
BPR 15	2001-08-25	200.582	17.3	178.821	CL	BPR 77	2002-01-19	291.744	17.3	178.821	CL
BPR 15	2001-08-25	169.551	17.3	178.821	CL	BPR 77	2002-01-19	104.54	17.3	178.821	CL
BPR 15	2001-08-25	126.116	17.3	178.821	CL	BPR 77	2002-01-19	507.611	17.3	178.821	CL
BPR 15	2001-08-25	202.236	17.3	178.821	CL	BPR 77	2002-01-19	193.978	17.3	178.821	CL
BPR 170	2002-09-21	140.874	17.3	178.821	CL	BPR 77	2002-01-19	403.606	17.3	178.821	CL
BPR 170	2002-09-21	96.5121	17.3	178.821	CL	BPR 77	2002-01-19	86.1472	17.3	178.821	CL
BPR 170	2002-09-21	131.536	17.3	178.821	CL	BPR 77	2002-01-19	279.855	17.3	178.821	CL
BPR 170	2002-09-21	100.291	17.3	178.821	CL	BPR 77	2002-01-19	87.2719	17.3	178.821	CL
BPR 170	2002-09-21	73.0056	17.3	178.821	CL	BPR 77	2002-01-19	301.35	17.3	178.821	CL
BPR 174	2002-09-21	262.804	17.3	178.821	CL	BPR 77	2002-01-19	220.359	17.3	178.821	CL
BPR 174	2002-09-21	50.9713	17.3	178.821	CL	BPR 77	2002-01-19	476.831	17.3	178.821	CL
BPR 174	2002-09-21	314.577	17.3	178.821	CL	BPR 77	2002-01-19	192.488	17.3	178.821	CL
BPR 174	2002-09-21	177.555	17.3	178.821	CL	BPR 77	2002-01-19	111.605	17.3	178.821	CL
BPR 174	2002-09-21	125.885	17.3	178.821	CL	BPR 77	2002-01-19	257.059	17.3	178.821	CL
BPR 174	2002-09-21	106.405	17.3	178.821	CL	BPR 77	2002-01-19	419.569	17.3	178.821	CL
BPR 174	2002-09-21	72.6643	17.3	178.821	CL	BPR 77	2002-01-19	245.854	17.3	178.821	CL
BPR 174	2002-09-21	337.84	17.3	178.821	CL	BPR 77	2002-01-19	455.474	17.3	178.821	CL
BPR 174	2002-09-21	166.134	17.3	178.821	CL	BPR 77	2002-01-19	395.575	17.3	178.821	CL
BPR 174	2002-09-21	197.389	17.3	178.821	CL	BPR 77	2002-01-19	550.863	17.3	178.821	CL
BPR 174	2002-09-21	77.2802	17.3	178.821	CL	BPR 77	2002-01-19	359.537	17.3	178.821	CL
BPR 174	2002-09-21	65.611	17.3	178.821	CL	BPR 77	2002-01-19	554.566	17.3	178.821	CL
BPR 174	2002-09-21	49.3163	17.3	178.821	CL	BPR 77	2002-01-19	240.901	17.3	178.821	CL
BPR 174	2002-09-21	130.475	17.3	178.821	CL	BPR 77	2002-01-19	347.469	17.3	178.821	CL
BPR 174	2002-09-21	80.7231	17.3	178.821	CL	BPR 77	2002-01-19	247.214	17.3	178.821	CL
BPR 174	2002-09-21	120.222	17.3	178.821	CL	BPR 77	2002-01-19	238.775	17.3	178.821	CL
BPR 174	2002-09-21	115.678	17.3	178.821	CL	BPR 77	2002-01-19	117.561	17.3	178.821	CL
BPR 174	2002-09-21	110.325	17.3	178.821	CL	BPR 77	2002-01-19	292.285	17.3	178.821	CL
BPR 174	2002-09-21	122.075	17.3	178.821	CL	BPR 77	2002-01-19	290.69	17.3	178.821	CL
BPR 174	2002-09-21	100.866	17.3	178.821	CL	BPR 77	2002-01-19	444.684	17.3	178.821	CL
BPR 174	2002-09-21	55.1873	17.3	178.821	CL	BPR 77	2002-01-19	458.225	17.3	178.821	CL
BPR 174	2002-09-21	120.429	17.3	178.821	CL	BPR 77	2002-01-19	191.552	17.3	178.821	CL
BPR 174	2002-09-21	117.483	17.3	178.821	CL	BPR 77	2002-01-19	108.032	17.3	178.821	CL
BPR 174	2002-09-21	254.25	17.3	178.821	CL	BPR71	2002-01-03	313.997	17.3	178.821	CL
BPR 174	2002-09-21	102.465	17.3	178.821	CL	BPR71	2002-01-03	109.283	17.3	178.821	CL
BPR 174	2002-09-21	61.1116	17.3	178.821	CL	BPR71	2002-01-03	395.143	17.3	178.821	CL
BPR 174	2002-09-21	58.2305	17.3	178.821	CL	BPR71	2002-01-03	138.76	17.3	178.821	CL
BPR 174	2002-09-21	108.275	17.3	178.821	CL	BPR71	2002-01-03	419.772	17.3	178.821	CL
BPR 174	2002-09-21	133.097	17.3	178.821	CL	BPR71	2002-01-03	133.779	17.3	178.821	CL
BPR 174	2002-09-21	155.375	17.3	178.821	CL	BPR71	2002-01-03	132.134	17.3	178.821	CL
BPR 177	2002-09-21	102.76	17.3	178.821	CL	BPR71	2002-01-03	203.009	17.3	178.821	CL
BPR 177	2002-09-21	144.328	17.3	178.821	CL	BPR71	2002-01-03	318.983	17.3	178.821	CL
BPR 177	2002-09-21	437.88	17.3	178.821	CL	BPR71	2002-01-03	155.343	17.3	178.821	CL
BPR 177	2002-09-21	279.351	17.3	178.821	CL	BPR71	2002-01-03	235.417	17.3	178.821	CL
BPR 177	2002-09-21	408.976	17.3	178.821	CL	BPR71	2002-01-03	213.609	17.3	178.821	CL
BPR 177	2002-09-21	364.877	17.3	178.821	CL	BPR71	2002-01-03	520.394	17.3	178.821	CL
BPR 177	2002-09-21	373.489	17.3	178.821	CL	BPR75	2002-01-19	290.037	17.3	178.821	CL
BPR 177	2002-09-21	127.658	17.3	178.821	CL	BPR75	2002-01-19	338.86	17.3	178.821	CL
BPR 177	2002-09-21	248.841	17.3	178.821	CL	BPR75	2002-01-19	156.505	17.3	178.821	CL
BPR 177	2002-09-21	383.773	17.3	178.821	CL	BPR75	2002-01-19	148.173	17.3	178.821	CL
BPR 177	2002-09-21	134.788	17.3	178.821	CL	BPR75	2002-01-19	114.328	17.3	178.821	CL
BPR 177	2002-09-21	285.215	17.3	178.821	CL	BPR75	2002-01-19	75.2626	17.3	178.821	CL
BPR 177	2002-09-21	119.321	17.3	178.821	CL	BPR75	2002-01-19	76.6562	17.3	178.821	CL
BPR 177	2002-09-21	233.482	17.3	178.821	CL	BPR75	2002-01-19	148.361	17.3	178.821	CL
BPR 177	2002-09-21	362.908	17.3	178.821	CL	BPR75	2002-01-19	312.172	17.3	178.821	CL
BPR 177	2002-09-21	181.772	17.3	178.821	CL	BPR75	2002-01-19	326.576	17.3	178.821	CL
BPR 177	2002-09-21	138.567	17.3	178.821	CL	BPR75	2002-01-19	130.768	17.3	178.821	CL
BPR 177	2002-09-21	233.104	17.3	178.821	CL	BPR75	2002-01-19	265.51	17.3	178.821	CL
BPR 177	2002-09-21	205.67	17.3	178.821	CL	BPR75	2002-01-19	94.0142	17.3	178.821	CL
BPR 177	2002-09-21	226.743	17.3	178.821	CL	BPR75	2002-01-19	169.945	17.3	178.821	CL
BPR 177	2002-09-21	237.783	17.3	178.821	CL	BPR75	2002-01-19	88.7902	17.3	178.821	CL
BPR 177	2002-09-21	256.859	17.3	178.821	CL	BPR75	2002-01-19	138.016	17.3	178.821	CL
BPR 177	2002-09-21	202.969	17.3	178.821	CL	BPR75	2002-01-19	151.684	17.3	178.821	CL
BPR 27	2001-09-22	291.548	17.3	178.821	CL	BPR75	2002-01-19	293.358	17.3	178.821	CL
BPR 27	2001-09-22	169.18	17.3	178.821	CL	BPR75	2002-01-19	456.012	17.3	178.821	CL
BPR 27	2001-09-22	90.0721	17.3	178.821	CL	BPR75	2002-01-19	341.527	17.3	178.821	CL
BPR 27	2001-09-22	194.277	17.3	178.821	CL	BPR75	2002-01-19	208.466	17.3	178.821	CL
BPR 27	2001-09-22	273.16	17.3	178.821	CL	BPR75	2002-01-19	336.049	17.3	178.821	CL
BPR 27	2001-09-22	191.035	17.3	178.821	CL	BPR75	2002-01-19	480.395	17.3	178.821	CL
BPR 27	2001-09-22	265.047	17.3	178.821	CL	BPR75	2002-01-19	266.022	17.3	178.821	CL
BPR 27	2001-09-22	343.499	17.3	178.821	CL	BPR75	2002-01-19	116.739	17.3	178.821	CL
BPR 27	2001-09-22	271.355	17.3	178.821	CL	BPR75	2002-01-19	110.596	17.3	178.821	CL
BPR 27	2001-09-22	269.535	17.3	178.821	CL	BPR75	2002-01-19	321.842	17.3	178.821	CL
BPR 27	2001-09-22	140.576	17.3	178.821	CL	BPR75	2002-01-19	216.977	17.3	178.821	CL
BPR 27	2001-09-22	257.853	17.3	178.821	CL	BPR75	2002-01-19	284.834	17.3	178.821	CL
BPR 27	2001-09-22	179.13	17.3	178.821	CL	BPR75	2002-01-19	123.948	17.3	178.821	CL
BPR 27	2001-09-22	150.564	17.3	178.821	CL	BPR75	2002-01-19	342.715	17.3	178.821	CL
BPR 27	2001-09-22	93.1905	17.3	178.821	CL	BPR75	2002-01-19	111.161	17.3	178.821	CL
BPR 27	2001-09-22	83.564	17.3	178.821	CL	BPR75	2002-01-19	93.1815	17.3	178.821	CL
BPR 27	2001-09-22	324.049	17.3	178.821	CL	BPR75	2002-01-19	115.916	17.3	178.821	CL
BPR 27	2001-09-22	286.861	17.3	178.821	CL	BPR75	2002-01-19	389.532	17.3	178.821	CL
BPR 27	2001-09-22	82.4638	17.3	178.821	CL	BPR75	2002-01-19	110.193	17.3	178.821	CL
BPR 27	2001-09-22	422.724	17.3	178.821	CL	BPR75	2002-01-19	351.32	17.3	178.821	CL
BPR 27	2001-09-22	102.352	17.3	178.821	CL	BPR75	2002-01-19	67.5216	17.3	178.821	CL
BPR 27	2001-09-22	282.053	17.3	178.821	CL	BPR75	2002-01-19	102.66	17.3	178.821	CL
BPR 27	2001-09-22	186.635	17.3	178.821	CL	BPR75	2002-01-19	284.601	17.3	178.821	CL
BPR 27	2001-09-22	157.519	17.3	178.821	CL	BPR75	2002-01-19	469.085	17.3	178.821	CL
BPR 27	2001-09-22	197.141	17.3	178.821	CL	BPR75	2002-01-19	245.33	17.3	178.821	CL
BPR 3	2001-07-30	231.518	17.3	178.821	CL	BPR75	2002-01-19	191.901	17.3	178.821	CL
BPR 3	2001-07-30	119.017	17.3	178.821	CL	BPR75	2002-01-19	411.536	17.3	178.821	CL
BPR 3	2001-07-30	143.94	17.3	178.821	CL	BPR75	2002-01-19	170.43	17.3	178.821	CL
BPR 3	2001-07-30	43.5603	17.3	178.821	CL	BPR75	2002-01-19	80.1753	17.3	178.821	CL
BPR 3	2001-07-30	89.8922	17.3	178.821	CL	BPR75	2002-01-19	147.986	17.3	178.821	CL
BPR 3	2001-07-30	94.8134	17.3	178.821	CL	BPR75	2002-01-19	162.234	17.3	178.821	CL
BPR 3	2001-07-30	163.749	17.3	178.821	CL	BPR75	2002-01-19	139.125	17.3	178.821	CL
BPR 3	2001-07-30	125.844	17.3	178.821	CL	BPR75	2002-01-19	447.157	17.3	178.821	CL
BPR 3	2001-07-30	165.37	17.3	178.821	CL	BPR75	2002-01-19	219.397	17.3	178.821	CL
BPR 3	2001-07-30	212.208	17.3	178.821	CL	BPR75	2002-01-19	129.839	17.3	178.821	CL
BPR 3	2001-07-30	247.913	17.3	178.821	CL	BPR75	2002-01-19	398.897	17.3	178.821	CL
BPR 3	2001-07-30	500.82	17.3	178.821	CL	BPR75	2002-01-19	209.107	17.3	178.821	CL
BPR 3	2001-07-30	165.286	17.3	178.821	CL	BPR75	2002-01-19	251.563	17.3	178.821	CL
BPR 3	2001-07-30	211.181	17.3	178.821	CL	BPR75	2002-01-19	125.464	17.3	178.821	CL
BPR 8	2001-07-30	196.111	17.3	178.821	CL	BPR75	2002-01-19	194.299	17.3	178.821	CL
BPR 8	2001-07-30	219.114	17.3	178.821	CL	BPR75	2002-01-19	386.072	17.3	178.821	CL
BPR 8	2001-07-30	302.179	17.3	178.821	CL	BPR75	2002-01-19	146.085	17.3	178.821	CL
BPR 8	2001-07-30	216.137	17.3	178.821	CL	BPR80	2002-01-19	372.161	17.3	178.821	CL
BPR 8	2001-07-30	270.992	17.3	178.821	CL	BPR80	2002-01-19	220.336	17.3	178.821	CL
BPR 8	2001-07-30	377.516	17.3	178.821	CL	BPR80	2002-01-19	144.422	17.3	178.821	CL
BPR 8	2001-07-30	155.266	17.3	178.821	CL	BPR80	2002-01-19	227.457	17.3	178.821	CL
BPR 8	2001-07-30	196.498	17.3	178.821	CL	BPR80	2002-01-19	234.42	17.3	178.821	CL
BPR 8	2001-07-30	227.574	17.3	178.821	CL	BPR80	2002-01-19	275.872	17.3	178.821	CL
BPR 8	2001-07-30	207.405	17.3	178.821	CL	BPR80	2002-01-19	185.848	17.3	178.821	CL
BPR 8	2001-07-30	89.154	17.3	178.821	CL	BPR80	2002-01-19	193.625	17.3	178.821	CL
BPR 8	2001-07-30	383.56	17.3	178.821	CL	BPR80	2002-01-19	307.139	17.3	178.821	CL
BPR 8	2001-07-30	122.587	17.3	178.821	CL	BPR80	2002-01-19	117.736	17.3	178.821	CL
BPR 8	2001-07-30	294.266	17.3	178.821	CL	BPR80	2002-01-19	351.358	17.3	178.821	CL
BPR 8	2001-07-30	285.737	17.3	178.821	CL	BPR80	2002-01-19	290.536	17.3	178.821	CL
BPR 8	2001-07-30	298.338	17.3	178.821	CL	BPR80	2002-01-19	433.556	17.3	178.821	CL
BPR 8	2001-07-30	363.795	17.3	178.821	CL	BPR80	2002-01-19	220.001	17.3	178.821	CL
BPR 8	2001-07-30	288.654	17.3	178.821	CL	BPR80	2002-01-19	184.754	17.3	178.821	CL
BPR 8	2001-07-30	313.243	17.3	178.821	CL	BPR80	2002-01-19	299.072	17.3	178.821	CL
BPR 8	2001-07-30	196.775	17.3	178.821	CL	BPR80	2002-01-19	171.259	17.3	178.821	CL
BPR 8	2001-07-30	319.325	17.3	178.821	CL	BPR80	2002-01-19	265.389	17.3	178.821	CL
BPR 8	2001-07-30	77.1417	17.3	178.821	CL	BPR80	2002-01-19	277.634	17.3	178.821	CL
BPR 8	2001-07-30	158.791	17.3	178.821	CL	BPR80	2002-01-19	274.516	17.3	178.821	CL
BPR133	2002-06-23	159.095	17.3	178.821	CL	BPR80	2002-01-19	69.9488	17.3	178.821	CL
BPR133	2002-06-23	73.0967	17.3	178.821	CL	BPR80	2002-01-19	449.355	17.3	178.821	CL
BPR133	2002-06-23	155.048	17.3	178.821	CL	BPR80	2002-01-19	446.777	17.3	178.821	CL
BPR133	2002-06-23	66.3287	17.3	178.821	CL	BPR80	2002-01-19	398.696	17.3	178.821	CL
BPR133	2002-06-23	96.5317	17.3	178.821	CL	BPR80	2002-01-19	164.257	17.3	178.821	CL
BPR133	2002-06-23	96.5317	17.3	178.821	CL	BPR80	2002-01-19	281.854	17.3	178.821	CL
BPR133	2002-06-23	59.8504	17.3	178.821	CL	BPR82	2002-01-19	263.234	17.3	178.821	CL
BPR133	2002-06-23	106.473	17.3	178.821	CL	BPR82	2002-01-19	171.019	17.3	178.821	CL
BPR133	2002-06-23	118.824	17.3	178.821	CL	BPR82	2002-01-19	235.366	17.3	178.821	CL
BPR133	2002-06-23	77.2539	17.3	178.821	CL	BPR82	2002-01-19	225.161	17.3	178.821	CL
BPR133	2002-06-23	253.97	17.3	178.821	CL	BPR82	2002-01-19	95.4118	17.3	178.821	CL
BPR133	2002-06-23	231.085	17.3	178.821	CL	BPR82	2002-01-19	513.408	17.3	178.821	CL
BPR133	2002-06-23	71.4983	17.3	178.821	CL	BPR82	2002-01-19	308.072	17.3	178.821	CL
BPR133	2002-06-23	85.3177	17.3	178.821	CL	BPR82	2002-01-19	234.245	17.3	178.821	CL
BPR133	2002-06-23	57.7954	17.3	178.821	CL	BPR82	2002-01-19	226.67	17.3	178.821	CL
BPR133	2002-06-23	52.7066	17.3	178.821	CL	BPR82	2002-01-19	202.358	17.3	178.821	CL
BPR133	2002-06-23	179.223	17.3	178.821	CL	BPR82	2002-01-19	86.7014	17.3	178.821	CL
BPR133	2002-06-23	47.8972	17.3	178.821	CL	BPR82	2002-01-19	311.524	17.3	178.821	CL
BPR134	2002-06-23	121.358	17.3	178.821	CL	BPR82	2002-01-19	110.143	17.3	178.821	CL
BPR134	2002-06-23	193.077	17.3	178.821	CL	BPR82	2002-01-19	156.379	17.3	178.821	CL
BPR134	2002-06-23	52.1455	17.3	178.821	CL	BPR82	2002-01-19	207.781	17.3	178.821	CL
BPR134	2002-06-23	63.5806	17.3	178.821	CL	BPR82	2002-01-19	113.106	17.3	178.821	CL
BPR134	2002-06-23	65.2504	17.3	178.821	CL	BPR82	2002-01-19	79.8591	17.3	178.821	CL
BPR134	2002-06-23	92.5244	17.3	178.821	CL	BPR82	2002-01-19	106.661	17.3	178.821	CL
BPR134	2002-06-23	48.4095	17.3	178.821	CL	BPR82	2002-01-19	107.238	17.3	178.821	CL
BPR134	2002-06-23	74.4832	17.3	178.821	CL	BPR82	2002-01-19	278.174	17.3	178.821	CL
BPR134	2002-06-23	69.8157	17.3	178.821	CL	BPR82	2002-01-19	331.727	17.3	178.821	CL
BPR134	2002-06-23	101.806	17.3	178.821	CL	BPR82	2002-01-19	128.358	17.3	178.821	CL
BPR134	2002-06-23	252.913	17.3	178.821	CL	BPR82	2002-01-19	208.839	17.3	178.821	CL
BPR134	2002-06-23	60.4362	17.3	178.821	CL	BPR82	2002-01-19	354.368	17.3	178.821	CL
BPR134	2002-06-23	302.909	17.3	178.821	CL	BPR82	2002-01-19	236.918	17.3	178.821	CL
BPR134	2002-06-23	234.943	17.3	178.821	CL	BPR82	2002-01-19	208.063	17.3	178.821	CL
BPR134	2002-06-23	267.938	17.3	178.821	CL	BPR82	2002-01-19	176.796	17.3	178.821	CL
BPR134	2002-06-23	156.05	17.3	178.821	CL	BPR82	2002-01-19	313.978	17.3	178.821	CL
BPR134	2002-06-23	176.804	17.3	178.821	CL	BPR82	2002-01-19	348.194	17.3	178.821	CL
BPR134	2002-06-23	376.494	17.3	178.821	CL	BPR86	2002-03-02	305.363	17.3	178.821	CL
BPR134	2002-06-23	185.682	17.3	178.821	CL	BPR86	2002-03-02	206.61	17.3	178.821	CL
BPR134	2002-06-23	224.735	17.3	178.821	CL	BPR86	2002-03-02	207.213	17.3	178.821	CL
BPR134	2002-06-23	137.593	17.3	178.821	CL	BPR86	2002-03-02	231.813	17.3	178.821	CL
BPR134	2002-06-23	208.382	17.3	178.821	CL	BPR86	2002-03-02	159.743	17.3	178.821	CL
BPR134	2002-06-23	234.092	17.3	178.821	CL	BPR86	2002-03-02	253.252	17.3	178.821	CL
BPR134	2002-06-23	166.754	17.3	178.821	CL	BPR86	2002-03-02	183.251	17.3	178.821	CL
BPR134	2002-06-23	202.452	17.3	178.821	CL	BPR86	2002-03-02	274.764	17.3	178.821	CL
BPR134	2002-06-23	246.068	17.3	178.821	CL	BPR86	2002-03-02	320.654	17.3	178.821	CL
BPR134	2002-06-23	268.45	17.3	178.821	CL	BPR86	2002-03-02	194.761	17.3	178.821	CL
BPR134	2002-06-23	140.961	17.3	178.821	CL	BPR86	2002-03-02	262.59	17.3	178.821	CL
BPR134	2002-06-23	431.05	17.3	178.821	CL	BPR86	2002-03-02	127.053	17.3	178.821	CL
BPR135	2002-06-23	181.55	17.3	178.821	CL	BPR86	2002-03-02	248.594	17.3	178.821	CL
BPR135	2002-06-23	201.62	17.3	178.821	CL	BPR86	2002-03-02	252.128	17.3	178.821	CL
BPR135	2002-06-23	116.165	17.3	178.821	CL	BPR86	2002-03-02	283.097	17.3	178.821	CL
BPR135	2002-06-23	168.925	17.3	178.821	CL	BPR86	2002-03-02	157.643	17.3	178.821	CL
BPR135	2002-06-23	240.394	17.3	178.821	CL	BPR86	2002-03-02	194.502	17.3	178.821	CL
BPR135	2002-06-23	155.688	17.3	178.821	CL	BPR86	2002-03-02	227.285	17.3	178.821	CL
BPR135	2002-06-23	111.194	17.3	178.821	CL	BPR86	2002-03-02	270.322	17.3	178.821	CL
BPR135	2002-06-23	81.8243	17.3	178.821	CL	BPR86	2002-03-02	151.76	17.3	178.821	CL
BPR135	2002-06-23	119.792	17.3	178.821	CL	BPR86	2002-03-02	104.027	17.3	178.821	CL
BPR135	2002-06-23	147.518	17.3	178.821	CL	BPR86	2002-03-02	401.658	17.3	178.821	CL
BPR135	2002-06-23	85.1347	17.3	178.821	CL	BPR86	2002-03-02	134.612	17.3	178.821	CL
BPR135	2002-06-23	152.691	17.3	178.821	CL	BPR86	2002-03-02	138.102	17.3	178.821	CL
BPR135	2002-06-23	149.971	17.3	178.821	CL	BPR86	2002-03-02	252.96	17.3	178.821	CL
BPR135	2002-06-23	141.237	17.3	178.821	CL	BPR86	2002-03-02	214.202	17.3	178.821	CL
BPR135	2002-06-23	292.369	17.3	178.821	CL	BPR86	2002-03-02	252.664	17.3	178.821	CL
BPR135	2002-06-23	253.599	17.3	178.821	CL	BPR92	2002-03-02	92.2993	17.3	178.821	CL
BPR135	2002-06-23	215.584	17.3	178.821	CL	BPR92	2002-03-02	85.8939	17.3	178.821	CL
BPR135	2002-06-23	125.616	17.3	178.821	CL	BPR92	2002-03-02	81.8544	17.3	178.821	CL
BPR135	2002-06-23	68.6703	17.3	178.821	CL	BPR92	2002-03-02	89.2786	17.3	178.821	CL
BPR135	2002-06-23	70.3891	17.3	178.821	CL	BPR92	2002-03-02	87.3165	17.3	178.821	CL
BPR135	2002-06-23	198.474	17.3	178.821	CL	BPR92	2002-03-02	103.446	17.3	178.821	CL
BPR135	2002-06-23	361.584	17.3	178.821	CL	BPR92	2002-03-02	86.8875	17.3	178.821	CL
BPR135	2002-06-23	146.751	17.3	178.821	CL	BPR92	2002-03-02	94.1041	17.3	178.821	CL
BPR135	2002-06-23	178.414	17.3	178.821	CL	BPR92	2002-03-02	127.761	17.3	178.821	CL
BPR135	2002-06-23	153.793	17.3	178.821	CL	BPR92	2002-03-02	85.0301	17.3	178.821	CL
BPR135	2002-06-23	178.841	17.3	178.821	CL	BPR92	2002-03-02	65.0769	17.3	178.821	CL
BPR135	2002-06-23	199.218	17.3	178.821	CL	BPR92	2002-03-02	75.7885	17.3	178.821	CL
BPR135	2002-06-23	120.697	17.3	178.821	CL	BPR92	2002-03-02	97.0549	17.3	178.821	CL
BPR135	2002-06-23	219.302	17.3	178.821	CL	BPR92	2002-03-02	70.5965	17.3	178.821	CL
BPR135	2002-06-23	206.725	17.3	178.821	CL	BPR92	2002-03-02	107.591	17.3	178.821	CL
BPR135	2002-06-23	284.315	17.3	178.821	CL	BPR92	2002-03-02	54.6059	17.3	178.821	CL
BPR135	2002-06-23	244.396	17.3	178.821	CL	BPR92	2002-03-02	72.4971	17.3	178.821	CL
BPR135	2002-06-23	317.726	17.3	178.821	CL	BPR92	2002-03-02	157.986	17.3	178.821	CL
BPR135	2002-06-23	140.846	17.3	178.821	CL	BPR92	2002-03-02	61.0815	17.3	178.821	CL
BPR135	2002-06-23	221.081	17.3	178.821	CL	BPR92	2002-03-02	121.862	17.3	178.821	CL
BPR135	2002-06-23	96.8977	17.3	178.821	CL	BPR92	2002-03-02	69.541	17.3	178.821	CL
BPR135	2002-06-23	137.926	17.3	178.821	CL	BPR92	2002-03-02	270.042	17.3	178.821	CL
BPR135	2002-06-23	167.494	17.3	178.821	CL	BPR92	2002-03-02	253.052	17.3	178.821	CL
BPR135	2002-06-23	188.669	17.3	178.821	CL	BPR92	2002-03-02	67.2798	17.3	178.821	CL
BPR135	2002-06-23	291.323	17.3	178.821	CL	BPR92	2002-03-02	81.6421	17.3	178.821	CL
BPR135	2002-06-23	303.632	17.3	178.821	CL	BPR92	2002-03-02	125.638	17.3	178.821	CL
BPR135	2002-06-23	344.719	17.3	178.821	CL	BPR92	2002-03-02	71.7971	17.3	178.821	CL
BPR135	2002-06-23	181.951	17.3	178.821	CL	BPR92	2002-03-02	98.6795	17.3	178.821	CL
BPR135	2002-06-23	244.15	17.3	178.821	CL	BPR92	2002-03-02	395.033	17.3	178.821	CL
BPR135	2002-06-23	203.482	17.3	178.821	CL	BPR92	2002-03-02	405.066	17.3	178.821	CL
BPR135	2002-06-23	274.34	17.3	178.821	CL	BPR92	2002-03-02	75.4717	17.3	178.821	CL
BPR135	2002-06-23	50.8892	17.3	178.821	CL	BPR92	2002-03-02	86.3655	17.3	178.821	CL
BPR135	2002-06-23	356.63	17.3	178.821	CL	BPR92	2002-03-02	75.4627	17.3	178.821	CL
BPR135	2002-06-23	133.126	17.3	178.821	CL	BPR92	2002-03-02	92.0343	17.3	178.821	CL
BPR135	2002-06-23	116.491	17.3	178.821	CL	BPR92	2002-03-02	172.482	17.3	178.821	CL
BPR135	2002-06-23	145.493	17.3	178.821	CL	BPR92	2002-03-02	147.475	17.3	178.821	CL
BPR135	2002-06-23	108.962	17.3	178.821	CL	BPR92	2002-03-02	108.757	17.3	178.821	CL
BPR135	2002-06-23	192.275	17.3	178.821	CL	BPR92	2002-03-02	115.789	17.3	178.821	CL
BPR135	2002-06-23	155.765	17.3	178.821	CL	BPR92	2002-03-02	80.5675	17.3	178.821	CL
BPR135	2002-06-23	278.218	17.3	178.821	CL	BPR93	2002-03-02	235.219	17.3	178.821	CL
BPR135	2002-06-23	249.196	17.3	178.821	CL	BPR93	2002-03-02	36.8384	17.3	178.821	CL
BPR135	2002-06-23	120.014	17.3	178.821	CL	BPR93	2002-03-02	70.014	17.3	178.821	CL
BPR135	2002-06-23	122.113	17.3	178.821	CL	BPR93	2002-03-02	64.2014	17.3	178.821	CL
BPR135	2002-06-23	179.751	17.3	178.821	CL	BPR93	2002-03-02	234.173	17.3	178.821	CL
BPR135	2002-06-23	390.636	17.3	178.821	CL	BPR93	2002-03-02	89.3167	17.3	178.821	CL
BPR135	2002-06-23	110.197	17.3	178.821	CL	BPR93	2002-03-02	272.386	17.3	178.821	CL
BPR135	2002-06-23	107.908	17.3	178.821	CL	BPR93	2002-03-02	419.072	17.3	178.821	CL
BPR146	2002-07-21	306.236	17.3	178.821	CL	BPR93	2002-03-02	156.172	17.3	178.821	CL
BPR146	2002-07-21	225.015	17.3	178.821	CL	BPR94	2002-03-02	150.008	17.3	178.821	CL
BPR146	2002-07-21	105.682	17.3	178.821	CL	BPR94	2002-03-02	319.827	17.3	178.821	CL
BPR146	2002-07-21	227.615	17.3	178.821	CL	BPR94	2002-03-02	158.257	17.3	178.821	CL
BPR146	2002-07-21	239.645	17.3	178.821	CL	BPR94	2002-03-02	118.107	17.3	178.821	CL
BPR146	2002-07-21	160.258	17.3	178.821	CL	BPR94	2002-03-02	251.879	17.3	178.821	CL
BPR146	2002-07-21	172.325	17.3	178.821	CL	BPR94	2002-03-02	238.781	17.3	178.821	CL
BPR146	2002-07-21	148.444	17.3	178.821	CL	BPR94	2002-03-02	356.421	17.3	178.821	CL
BPR146	2002-07-21	135.687	17.3	178.821	CL	BPR94	2002-03-02	137.842	17.3	178.821	CL
BPR146	2002-07-21	155.781	17.3	178.821	CL	BPR94	2002-03-02	393.929	17.3	178.821	CL
BPR146	2002-07-21	196.615	17.3	178.821	CL	BPR94	2002-03-02	349.276	17.3	178.821	CL
BPR146	2002-07-21	168.438	17.3	178.821	CL	BPR94	2002-03-02	331.961	17.3	178.821	CL
BPR146	2002-07-21	118.131	17.3	178.821	CL	BPR94	2002-03-02	190.383	17.3	178.821	CL
BPR146	2002-07-21	140.675	17.3	178.821	CL	BPR94	2002-03-02	167.248	17.3	178.821	CL
BPR146	2002-07-21	193.894	17.3	178.821	CL	BPR94	2002-03-02	146.799	17.3	178.821	CL
BPR146	2002-07-21	155.274	17.3	178.821	CL	BPR94	2002-03-02	563.717	17.3	178.821	CL
BPR146	2002-07-21	191.953	17.3	178.821	CL	BPR94	2002-03-02	65.444	17.3	178.821	CL
BPR146	2002-07-21	191.252	17.3	178.821	CL	BPR94	2002-03-02	366.386	17.3	178.821	CL
BPR146	2002-07-21	248.496	17.3	178.821	CL	BPR94	2002-03-02	110.096	17.3	178.821	CL
BPR146	2002-07-21	197.806	17.3	178.821	CL	BPR94	2002-03-02	210.932	17.3	178.821	CL
BPR146	2002-07-21	129.546	17.3	178.821	CL	BPR94	2002-03-02	407.58	17.3	178.821	CL
BPR146	2002-07-21	306.495	17.3	178.821	CL	BPR94	2002-03-02	41.801	17.3	178.821	CL
BPR146	2002-07-21	177.765	17.3	178.821	CL	BPR94	2002-03-02	52.7581	17.3	178.821	CL
BPR151	2002-07-21	79.9485	17.3	178.821	CL	BPR94	2002-03-02	105.439	17.3	178.821	CL
BPR151	2002-07-21	70.171	17.3	178.821	CL	BPR94	2002-03-02	177.145	17.3	178.821	CL
BPR151	2002-07-21	58.0409	17.3	178.821	CL	BPR94	2002-03-02	144.209	17.3	178.821	CL
BPR151	2002-07-21	75.6826	17.3	178.821	CL	BPR94	2002-03-02	124.797	17.3	178.821	CL
BPR151	2002-07-21	122.339	17.3	178.821	CL	BPR94	2002-03-02	327.93	17.3	178.821	CL
BPR151	2002-07-21	69.3549	17.3	178.821	CL	BPR94	2002-03-02	395.758	17.3	178.821	CL
BPR151	2002-07-21	76.842	17.3	178.821	CL	BPR94	2002-03-02	201.451	17.3	178.821	CL
BPR151	2002-07-21	41.7105	17.3	178.821	CL	BPR94	2002-03-02	529.79	17.3	178.821	CL
BPR151	2002-07-21	92.3438	17.3	178.821	CL	BPR94	2002-03-02	396.255	17.3	178.821	CL
BPR151	2002-07-21	64.6597	17.3	178.821	CL	BPR94	2002-03-02	487.397	17.3	178.821	CL
BPR151	2002-07-21	248.516	17.3	178.821	CL	BPR94	2002-03-02	108.276	17.3	178.821	CL
BPR151	2002-07-21	81.7881	17.3	178.821	CL	BPR96	2002-03-02	230.596	17.3	178.821	CL
BPR151	2002-07-21	147.517	17.3	178.821	CL	BPR96	2002-03-02	59.4041	17.3	178.821	CL
BPR151	2002-07-21	85.2516	17.3	178.821	CL	BPR96	2002-03-02	206.324	17.3	178.821	CL
BPR151	2002-07-21	121.999	17.3	178.821	CL	BPR96	2002-03-02	83.1219	17.3	178.821	CL
BPR151	2002-07-21	207.073	17.3	178.821	CL	BPR96	2002-03-02	237.551	17.3	178.821	CL
BPR151	2002-07-21	99.478	17.3	178.821	CL	BPR96	2002-03-02	127.529	17.3	178.821	CL
BPR151	2002-07-21	284.025	17.3	178.821	CL	BPR96	2002-03-02	105.966	17.3	178.821	CL
BPR151	2002-07-21	47.5961	17.3	178.821	CL	BPR96	2002-03-02	609.757	17.3	178.821	CL
BPR151	2002-07-21	22.1197	17.3	178.821	CL	BPR96	2002-03-02	217.487	17.3	178.821	CL
BPR151	2002-07-21	249.766	17.3	178.821	CL	BPR96	2002-03-02	127.15	17.3	178.821	CL
BPR151	2002-07-21	120.844	17.3	178.821	CL	BPR96	2002-03-02	551.734	17.3	178.821	CL
BPR151	2002-07-21	472.997	17.3	178.821	CL	BPR96	2002-03-02	300.098	17.3	178.821	CL
BPR151	2002-07-21	142.569	17.3	178.821	CL	BPR96	2002-03-02	552.574	17.3	178.821	CL
BPR151	2002-07-21	89.8002	17.3	178.821	CL	BPR96	2002-03-02	294.896	17.3	178.821	CL
BPR151	2002-07-21	118.902	17.3	178.821	CL	BPR96	2002-03-02	73.2408	17.3	178.821	CL
BPR151	2002-07-21	154.967	17.3	178.821	CL	BPR96	2002-03-02	129.59	17.3	178.821	CL
BPR151	2002-07-21	113.873	17.3	178.821	CL	BPR96	2002-03-02	572.218	17.3	178.821	CL
BPR151	2002-07-21	157.406	17.3	178.821	CL	BPR96	2002-03-02	360.111	17.3	178.821	CL
BPR151	2002-07-21	122.427	17.3	178.821	CL	BPR96	2002-03-02	143.154	17.3	178.821	CL
BPR154	2002-07-21	184.054	17.3	178.821	CL	BPR96	2002-03-02	577.158	17.3	178.821	CL
BPR154	2002-07-21	144.87	17.3	178.821	CL	BPR96	2002-03-02	198.909	17.3	178.821	CL
BPR154	2002-07-21	119.947	17.3	178.821	CL	BPR96	2002-03-02	117.087	17.3	178.821	CL
BPR154	2002-07-21	124.083	17.3	178.821	CL	BPR96	2002-03-02	357.248	17.3	178.821	CL
BPR154	2002-07-21	94.2227	17.3	178.821	CL	BPR96	2002-03-02	370.376	17.3	178.821	CL
BPR154	2002-07-21	128.315	17.3	178.821	CL	BPR96	2002-03-02	542.477	17.3	178.821	CL
BPR154	2002-07-21	108.444	17.3	178.821	CL	LB-LB-P1	2011-01-17	362.198	17.57	184.89	LB
BPR154	2002-07-21	80.6991	17.3	178.821	CL	LB-LB-P1	2011-01-17	74.7286	17.57	184.89	LB
BPR154	2002-07-21	314.353	17.3	178.821	CL	LB-LB-P1	2011-01-17	182.841	17.57	184.89	LB
BPR154	2002-07-21	188.753	17.3	178.821	CL	LB-LB-P1	2011-01-17	110.397	17.57	184.89	LB
BPR154	2002-07-21	189.785	17.3	178.821	CL	LB-LB-P1	2011-01-17	481.969	17.57	184.89	LB
BPR154	2002-07-21	182.304	17.3	178.821	CL	LB-LB-P1	2011-01-17	276.841	17.57	184.89	LB
BPR154	2002-07-21	150.665	17.3	178.821	CL	LB-LB-P1	2011-01-17	228.336	17.57	184.89	LB
BPR154	2002-07-21	86.0416	17.3	178.821	CL	LB-LB-P1	2011-01-17	246.358	17.57	184.89	LB
BPR154	2002-07-21	194.932	17.3	178.821	CL	LB-LB-P1	2011-01-17	96.8635	17.57	184.89	LB
BPR154	2002-07-21	169.93	17.3	178.821	CL	LB-LB-P1	2011-01-17	94.1482	17.57	184.89	LB
BPR154	2002-07-21	212.971	17.3	178.821	CL	LB-LB-P1	2011-01-17	64.7746	17.57	184.89	LB
BPR154	2002-07-21	88.1817	17.3	178.821	CL	LB-LB-P1	2011-01-17	305.443	17.57	184.89	LB
BPR154	2002-07-21	169.096	17.3	178.821	CL	LB-LB-P1	2011-01-17	143.564	17.57	184.89	LB
BPR154	2002-07-21	74.7099	17.3	178.821	CL	LB-LB-P1	2011-01-17	113.828	17.57	184.89	LB
BPR154	2002-07-21	216.509	17.3	178.821	CL	LB-LB-P1	2011-01-17	479.975	17.57	184.89	LB
BPR154	2002-07-21	80.8605	17.3	178.821	CL	LB-LB-P1	2011-01-17	90.5047	17.57	184.89	LB
BPR154	2002-07-21	85.6456	17.3	178.821	CL	LB-LB-P1	2011-01-17	296.35	17.57	184.89	LB
BPR154	2002-07-21	70.9649	17.3	178.821	CL	LB-LB-P1	2011-01-17	104.028	17.57	184.89	LB
BPR154	2002-07-21	133.814	17.3	178.821	CL	LB-LB-P1	2011-01-17	288.195	17.57	184.89	LB
BPR154	2002-07-21	193.522	17.3	178.821	CL	LB-LB-P1	2011-01-17	142.252	17.57	184.89	LB
BPR154	2002-07-21	56.6214	17.3	178.821	CL	LB-LB-P1	2011-01-17	491.125	17.57	184.89	LB
BPR154	2002-07-21	40.3498	17.3	178.821	CL	LB-LB-P1	2011-01-17	135.439	17.57	184.89	LB
BPR154	2002-07-21	215.298	17.3	178.821	CL	LB-LB-P1	2011-01-17	219.015	17.57	184.89	LB
BPR154	2002-07-21	122.22	17.3	178.821	CL	LB-LB-P1	2011-01-17	114.258	17.57	184.89	LB
BPR154	2002-07-21	75.0539	17.3	178.821	CL	LB-LB-P1	2011-01-17	283.899	17.57	184.89	LB
BPR154	2002-07-21	131.093	17.3	178.821	CL	LB-LB-P1	2011-01-17	177.799	17.57	184.89	LB
BPR154	2002-07-21	103.499	17.3	178.821	CL	LB-LB-P1	2011-01-17	143.535	17.57	184.89	LB
BPR154	2002-07-21	77.5622	17.3	178.821	CL	LB-LB-P1	2011-01-17	69.2113	17.57	184.89	LB
BPR154	2002-07-21	66.095	17.3	178.821	CL	LB-LB-P1	2011-01-17	235.494	17.57	184.89	LB
BPR154	2002-07-21	227.519	17.3	178.821	CL	LB-LB-P1	2011-01-17	199.761	17.57	184.89	LB
BPR154	2002-07-21	207.427	17.3	178.821	CL	LB-LB-P1	2011-01-17	443.426	17.57	184.89	LB
BPR154	2002-07-21	187.985	17.3	178.821	CL	LB-LB-P1	2011-01-17	54.9931	17.57	184.89	LB
BPR154	2002-07-21	290.789	17.3	178.821	CL	LB-LB-P1	2011-01-17	102.502	17.57	184.89	LB
BPR154	2002-07-21	158.455	17.3	178.821	CL	LB-LB-P1	2011-01-17	189.472	17.57	184.89	LB
BPR154	2002-07-21	67.9833	17.3	178.821	CL	LB-LB-P1	2011-01-17	221.318	17.57	184.89	LB
BPR154	2002-07-21	220.49	17.3	178.821	CL	LB-LB-P1	2011-01-17	71.438	17.57	184.89	LB
BPR154	2002-07-21	169.405	17.3	178.821	CL	LB-LB-P1	2011-01-17	115.481	17.57	184.89	LB
BPR154	2002-07-21	70.9433	17.3	178.821	CL	LB-LB-P1	2011-01-17	297.913	17.57	184.89	LB
BPR154	2002-07-21	353.2	17.3	178.821	CL	LB-LB-P1	2011-01-17	419.954	17.57	184.89	LB
BPR154	2002-07-21	196.396	17.3	178.821	CL	LB-LB-P1	2011-01-17	151.363	17.57	184.89	LB
BPR154	2002-07-21	259.857	17.3	178.821	CL	LB-LB-P1	2011-01-17	472.642	17.57	184.89	LB
BPR154	2002-07-21	222.596	17.3	178.821	CL	LB-LB-P1	2011-01-17	246.787	17.57	184.89	LB
BPR154	2002-07-21	89.1337	17.3	178.821	CL	LB-LB-P1	2011-01-17	175.714	17.57	184.89	LB
BPR154	2002-07-21	212.447	17.3	178.821	CL	LB-LB-P1	2011-01-17	190.002	17.57	184.89	LB
BPR154	2002-07-21	53.8729	17.3	178.821	CL	LB-LB-P1	2011-01-17	159.636	17.57	184.89	LB
BPR154	2002-07-21	150.651	17.3	178.821	CL	LB-LB-P1	2011-01-17	331.702	17.57	184.89	LB
BPR154	2002-07-21	360.658	17.3	178.821	CL	LB-LB-P1	2011-01-17	714.144	17.57	184.89	LB
BPR154	2002-07-21	151.643	17.3	178.821	CL	LB-LB-P1	2011-01-17	333.182	17.57	184.89	LB
BPR154	2002-07-21	106.079	17.3	178.821	CL	LB-LB-P1	2011-01-17	383.108	17.57	184.89	LB
BPR154	2002-07-21	65.7198	17.3	178.821	CL	LB-LB-P1	2011-01-17	458.177	17.57	184.89	LB
BPR154	2002-07-21	171.664	17.3	178.821	CL	LB-LB-P1	2011-01-17	194.858	17.57	184.89	LB
BPR154	2002-07-21	289.364	17.3	178.821	CL	LB-LB-P1	2011-01-17	489.755	17.57	184.89	LB
BPR154	2002-07-21	68.5296	17.3	178.821	CL	LB-LB-P1	2011-01-17	220.5	17.57	184.89	LB
BPR154	2002-07-21	143.759	17.3	178.821	CL	LB-LB-P1	2011-01-17	425.366	17.57	184.89	LB
BPR154	2002-07-21	57.8824	17.3	178.821	CL	LB-LB-P1	2011-01-17	310.48	17.57	184.89	LB
BPR154	2002-07-21	60.1586	17.3	178.821	CL	LB-LB-P1	2011-01-17	219.745	17.57	184.89	LB
BPR154	2002-07-21	264.538	17.3	178.821	CL	LB-LB-P1	2011-01-17	257.734	17.57	184.89	LB
BPR154	2002-07-21	218.78	17.3	178.821	CL	LB-LB-P1	2011-01-17	210.467	17.57	184.89	LB
BPR154	2002-07-21	105.799	17.3	178.821	CL	LB-LB-P1	2011-01-17	330.397	17.57	184.89	LB
BPR154	2002-07-21	269.164	17.3	178.821	CL	LB-LB-P1	2011-01-17	248.224	17.57	184.89	LB
BPR154	2002-07-21	197.008	17.3	178.821	CL	LB-LB-P1	2011-01-17	154.956	17.57	184.89	LB
BPR154	2002-07-21	63.3954	17.3	178.821	CL	LB-LB-P1	2011-01-17	248.294	17.57	184.89	LB
BPR154	2002-07-21	220.049	17.3	178.821	CL	LB-LB-P1	2011-01-17	158.692	17.57	184.89	LB
BPR154	2002-07-21	219.483	17.3	178.821	CL	LB-LB-P1	2011-01-17	428.661	17.57	184.89	LB
BPR154	2002-07-21	48.4138	17.3	178.821	CL	LB-LB-P1	2011-01-17	158.451	17.57	184.89	LB
BPR154	2002-07-21	62.5261	17.3	178.821	CL	LB-LB-P1	2011-01-17	145.523	17.57	184.89	LB
BPR154	2002-07-21	112.067	17.3	178.821	CL	LB-LB-P1	2011-01-17	256.424	17.57	184.89	LB
BPR154	2002-07-21	314.94	17.3	178.821	CL	LB-LB-P1	2011-01-17	210.186	17.57	184.89	LB
BPR154	2002-07-21	84.742	17.3	178.821	CL	LB-LB-P1	2011-01-17	254.822	17.57	184.89	LB
BPR154	2002-07-21	158.54	17.3	178.821	CL	LB-LB-P1	2011-01-17	243.941	17.57	184.89	LB
BPR154	2002-07-21	180.526	17.3	178.821	CL	LB-LB-P1	2011-01-17	417.621	17.57	184.89	LB
BPR154	2002-07-21	79.7896	17.3	178.821	CL	LB-LB-P1	2011-01-17	125.976	17.57	184.89	LB
BPR154	2002-07-21	364.762	17.3	178.821	CL	LB-LB-P1	2011-01-17	468.283	17.57	184.89	LB
BPR154	2002-07-21	113.013	17.3	178.821	CL	LB-LB-P1	2011-01-17	197.099	17.57	184.89	LB
BPR154	2002-07-21	267.661	17.3	178.821	CL	LB-LB-P1	2011-01-17	170.789	17.57	184.89	LB
BPR154	2002-07-21	82.8132	17.3	178.821	CL	LB-LB-P1	2011-01-17	207.342	17.57	184.89	LB
BPR154	2002-07-21	185.107	17.3	178.821	CL	LP-LB-P1	2011-03-23	640.403	17.57	184.89	LB
BPR154	2002-07-21	331.759	17.3	178.821	CL	LP-LB-P1	2011-03-23	95.6423	17.57	184.89	LB
BPR154	2002-07-21	44.7796	17.3	178.821	CL	LP-LB-P1	2011-03-23	75.6047	17.57	184.89	LB
BPR154	2002-07-21	146.478	17.3	178.821	CL	LP-LB-P1	2011-03-23	176.014	17.57	184.89	LB
BPR154	2002-07-21	284.687	17.3	178.821	CL	LP-LB-P1	2011-03-23	197.886	17.57	184.89	LB
BPR154	2002-07-21	262.132	17.3	178.821	CL	LP-LB-P1	2011-03-23	74.6826	17.57	184.89	LB
BPR154	2002-07-21	86.5063	17.3	178.821	CL	LP-LB-P1	2011-03-23	153.941	17.57	184.89	LB
BPR154	2002-07-21	219.967	17.3	178.821	CL	LP-LB-P1	2011-03-23	207.186	17.57	184.89	LB
BPR154	2002-07-21	113.83	17.3	178.821	CL	LP-LB-P1	2011-03-23	170.02	17.57	184.89	LB
BPR154	2002-07-21	125.768	17.3	178.821	CL	LP-LB-P1	2011-03-23	227.598	17.57	184.89	LB
BPR154	2002-07-21	299.024	17.3	178.821	CL	LP-LB-P1	2011-03-23	109.779	17.57	184.89	LB
BPR154	2002-07-21	89.4914	17.3	178.821	CL	LP-LB-P1	2011-03-23	98.5445	17.57	184.89	LB
BPR154	2002-07-21	184.339	17.3	178.821	CL	LP-LB-P1	2011-03-23	191.934	17.57	184.89	LB
BPR154	2002-07-21	90.8351	17.3	178.821	CL	LP-LB-P1	2011-03-23	156.456	17.57	184.89	LB
BPR154	2002-07-21	260.425	17.3	178.821	CL	LP-LB-P1	2011-03-23	144.931	17.57	184.89	LB
BPR154	2002-07-21	255.083	17.3	178.821	CL	LP-LB-P1	2011-03-23	157.514	17.57	184.89	LB
BPR154	2002-07-21	137.121	17.3	178.821	CL	LP-LB-P1	2011-03-23	138.358	17.57	184.89	LB
BPR154	2002-07-21	293.777	17.3	178.821	CL	LP-LB-P1	2011-03-23	196.538	17.57	184.89	LB
BPR154	2002-07-21	158.763	17.3	178.821	CL	LP-LB-P1	2011-03-23	51.1527	17.57	184.89	LB
BPR154	2002-07-21	253.622	17.3	178.821	CL	LP-LB-P1	2011-03-23	181.153	17.57	184.89	LB
BPR154	2002-07-21	112.262	17.3	178.821	CL	LP-LB-P1	2011-03-23	162.134	17.57	184.89	LB
BPR154	2002-07-21	231.724	17.3	178.821	CL	LP-LB-P1	2011-03-23	76.4878	17.57	184.89	LB
BPR154	2002-07-21	119.507	17.3	178.821	CL	LP-LB-P1	2011-03-23	231.175	17.57	184.89	LB
BPR154	2002-07-21	193.223	17.3	178.821	CL	LP-LB-P1	2011-03-23	119.378	17.57	184.89	LB
BPR154	2002-07-21	103.026	17.3	178.821	CL	LP-LB-P1	2011-03-23	167.716	17.57	184.89	LB
BPR154	2002-07-21	298.174	17.3	178.821	CL	LP-LB-P1	2011-03-23	120.243	17.57	184.89	LB
BPR154	2002-07-21	318.11	17.3	178.821	CL	LP-LB-P1	2011-03-23	197.28	17.57	184.89	LB
BPR154	2002-07-21	262.701	17.3	178.821	CL	LP-LB-P1	2011-03-23	66.8733	17.57	184.89	LB
BPR161	2002-08-24	156.635	17.3	178.821	CL	LP-LB-P1	2011-03-23	192.425	17.57	184.89	LB
BPR161	2002-08-24	311.056	17.3	178.821	CL	LP-LB-P1	2011-03-23	166.388	17.57	184.89	LB
BPR161	2002-08-24	370.55	17.3	178.821	CL	LP-LB-P1	2011-03-23	175.82	17.57	184.89	LB
BPR161	2002-08-24	243.392	17.3	178.821	CL	LP-LB-P1	2011-03-23	122.265	17.57	184.89	LB
BPR161	2002-08-24	85.0208	17.3	178.821	CL	LP-LB-P1	2011-03-23	156.134	17.57	184.89	LB
BPR161	2002-08-24	89.1429	17.3	178.821	CL	LP-LB-P1	2011-03-23	519.459	17.57	184.89	LB
BPR161	2002-08-24	300.006	17.3	178.821	CL	LP-LB-P1	2011-03-23	164.899	17.57	184.89	LB
BPR161	2002-08-24	254.011	17.3	178.821	CL	LP-LB-P1	2011-03-23	176.289	17.57	184.89	LB
BPR161	2002-08-24	233.673	17.3	178.821	CL	LP-LB-P1	2011-03-23	160.864	17.57	184.89	LB
BPR161	2002-08-24	125.46	17.3	178.821	CL	LP-LB-P1	2011-03-23	199.907	17.57	184.89	LB
BPR161	2002-08-24	298.921	17.3	178.821	CL	LP-LB-P1	2011-03-23	160.2	17.57	184.89	LB
BPR161	2002-08-24	123.203	17.3	178.821	CL	LP-LB-P1	2011-03-23	172.58	17.57	184.89	LB
BPR161	2002-08-24	298.972	17.3	178.821	CL	LP-LB-P1	2011-03-23	118.842	17.57	184.89	LB
BPR161	2002-08-24	321.397	17.3	178.821	CL	LP-LB-P1	2011-03-23	660.611	17.57	184.89	LB
BPR161	2002-08-24	130.486	17.3	178.821	CL	LP-LB-P1	2011-03-23	234.317	17.57	184.89	LB
BPR161	2002-08-24	188.888	17.3	178.821	CL	LP-LB-P1	2011-03-23	178.287	17.57	184.89	LB
BPR161	2002-08-24	291.941	17.3	178.821	CL	LP-LB-P1	2011-03-23	230.527	17.57	184.89	LB
BPR161	2002-08-24	226.92	17.3	178.821	CL	LP-LB-P1	2011-03-23	213.909	17.57	184.89	LB
BPR161	2002-08-24	425.619	17.3	178.821	CL	LP-LB-P1	2011-03-23	188.635	17.57	184.89	LB
BPR161	2002-08-24	428.231	17.3	178.821	CL	LP-LB-P1	2011-03-23	97.3933	17.57	184.89	LB
BPR161	2002-08-24	261.549	17.3	178.821	CL	LP-LB-P1	2011-03-23	121.965	17.57	184.89	LB
BPR161	2002-08-24	111.632	17.3	178.821	CL	LP-LB-P1	2011-03-23	96.9507	17.57	184.89	LB
BPR161	2002-08-24	150.412	17.3	178.821	CL	LP-LB-P1	2011-03-23	158.211	17.57	184.89	LB
BPR161	2002-08-24	122.711	17.3	178.821	CL	LP-LB-P1	2011-03-23	160.168	17.57	184.89	LB
BPR161	2002-08-24	160.738	17.3	178.821	CL	LP-LB-P1	2011-03-23	171.037	17.57	184.89	LB
BPR161	2002-08-24	121.704	17.3	178.821	CL	LP-LB-P1	2011-03-23	380.228	17.57	184.89	LB
BPR165	2002-08-24	132.346	17.3	178.821	CL	LP-LB-P1	2011-03-23	670.266	17.57	184.89	LB
BPR165	2002-08-24	91.3422	17.3	178.821	CL	LP-LB-P1	2010-12-07	414.201	17.57	184.89	LB
BPR165	2002-08-24	97.9768	17.3	178.821	CL	LP-LB-P1	2010-12-07	414.201	17.57	184.89	LB
BPR165	2002-08-24	136.047	17.3	178.821	CL	LP-LB-P1	2010-12-07	130.793	17.57	184.89	LB
BPR165	2002-08-24	123.331	17.3	178.821	CL	LP-LB-P1	2010-12-07	424.221	17.57	184.89	LB
BPR165	2002-08-24	64.7179	17.3	178.821	CL	LP-LB-P1	2010-12-07	441.318	17.57	184.89	LB
BPR165	2002-08-24	65.7172	17.3	178.821	CL	LP-LB-P1	2010-12-07	99.9437	17.57	184.89	LB
BPR165	2002-08-24	238.754	17.3	178.821	CL	LP-LB-P1	2010-12-07	161.103	17.57	184.89	LB
BPR165	2002-08-24	152.392	17.3	178.821	CL	LP-LB-P1	2010-12-07	528.968	17.57	184.89	LB
BPR165	2002-08-24	119.914	17.3	178.821	CL	LP-LB-P1	2010-12-07	386.171	17.57	184.89	LB
BPR165	2002-08-24	266.232	17.3	178.821	CL	LP-LB-P1	2010-12-07	114.49	17.57	184.89	LB
BPR165	2002-08-24	240.526	17.3	178.821	CL	LP-LB-P1	2010-12-07	123.842	17.57	184.89	LB
BPR165	2002-08-24	282.511	17.3	178.821	CL	LP-LB-P1	2010-12-07	409.104	17.57	184.89	LB
BPR165	2002-08-24	152.972	17.3	178.821	CL	LP-LB-P1	2010-12-07	169.137	17.57	184.89	LB
BPR165	2002-08-24	100.061	17.3	178.821	CL	LP-LB-P1	2010-12-07	172.78	17.57	184.89	LB
BPR165	2002-08-24	198.823	17.3	178.821	CL	LP-LB-P1	2010-12-07	340.606	17.57	184.89	LB
BPR165	2002-08-24	267.976	17.3	178.821	CL	LP-LB-P1	2010-12-07	172.78	17.57	184.89	LB
BPR165	2002-08-24	125.628	17.3	178.821	CL	LP-LB-P1	2010-12-07	340.606	17.57	184.89	LB
BPR165	2002-08-24	253.836	17.3	178.821	CL	LP-LB-P1	2010-12-07	485.363	17.57	184.89	LB
BPR165	2002-08-24	207.306	17.3	178.821	CL	LP-LB-P1	2010-12-07	485.363	17.57	184.89	LB
BPR165	2002-08-24	126.701	17.3	178.821	CL	LP-LB-P1	2010-12-07	285.013	17.57	184.89	LB
BPR165	2002-08-24	217.725	17.3	178.821	CL	LP-LB-P1	2010-12-07	230.841	17.57	184.89	LB
BPR165	2002-08-24	123.813	17.3	178.821	CL	LP-LB-P1	2010-12-07	108.783	17.57	184.89	LB
BPR165	2002-08-24	101.279	17.3	178.821	CL	LP-LB-P1	2010-12-07	98.4908	17.57	184.89	LB
BPR165	2002-08-24	245.529	17.3	178.821	CL	LP-LB-P1	2010-12-07	219.438	17.57	184.89	LB
BPR165	2002-08-24	242.683	17.3	178.821	CL	LP-LB-P1	2010-12-07	213.305	17.57	184.89	LB
BPR165	2002-08-24	91.685	17.3	178.821	CL	LP-LB-P1	2010-12-07	390.424	17.57	184.89	LB
BPR165	2002-08-24	164.629	17.3	178.821	CL	LP-LB-P1	2010-12-07	128.935	17.57	184.89	LB
BPR165	2002-08-24	154.066	17.3	178.821	CL	LP-LB-P1	2010-12-07	472.385	17.57	184.89	LB
BPR165	2002-08-24	91.3589	17.3	178.821	CL	LP-LB-P1	2010-12-07	106.46	17.57	184.89	LB
BPR165	2002-08-24	269.934	17.3	178.821	CL	LP-LB-P1	2010-12-07	345.352	17.57	184.89	LB
BPR165	2002-08-24	162.016	17.3	178.821	CL	LP-LB-P1	2010-12-07	326.52	17.57	184.89	LB
BPR165	2002-08-24	124.197	17.3	178.821	CL	LP-LB-P1	2010-12-07	84.6512	17.57	184.89	LB
BPR165	2002-08-24	178.858	17.3	178.821	CL	LP-LB-P1	2010-12-07	360.207	17.57	184.89	LB
BPR165	2002-08-24	73.3004	17.3	178.821	CL	LP-LB-P1	2010-12-07	165.665	17.57	184.89	LB
BPR165	2002-08-24	157.247	17.3	178.821	CL	LP-LB-P1	2010-12-07	320.136	17.57	184.89	LB
BPR165	2002-08-24	211.642	17.3	178.821	CL	LP-LB-P1	2010-12-07	292.983	17.57	184.89	LB
BPR165	2002-08-24	82.5125	17.3	178.821	CL	LP-LB-P1	2010-12-07	320.432	17.57	184.89	LB
BPR165	2002-08-24	140.809	17.3	178.821	CL	LP-LB-P1	2010-12-07	148.273	17.57	184.89	LB
BPR165	2002-08-24	139.666	17.3	178.821	CL	LP-LB-P1	2010-12-07	114.652	17.57	184.89	LB
BPR165	2002-08-24	155.087	17.3	178.821	CL	LP-LB-P1	2010-12-07	123.379	17.57	184.89	LB
BPR165	2002-08-24	138.991	17.3	178.821	CL	LP-LB-P1	2010-12-07	383.761	17.57	184.89	LB
BPR165	2002-08-24	154.545	17.3	178.821	CL	LP-LB-P1	2010-12-07	127.514	17.57	184.89	LB
BPR165	2002-08-24	214.728	17.3	178.821	CL	LP-LB-P1	2010-12-07	359.906	17.57	184.89	LB
BPR165	2002-08-24	192.182	17.3	178.821	CL	LP-LB-P1	2010-12-07	148.716	17.57	184.89	LB
BPR165	2002-08-24	147.131	17.3	178.821	CL	LP-LB-P1	2010-12-07	128.018	17.57	184.89	LB
BPR165	2002-08-24	91.3769	17.3	178.821	CL	LP-LB-P1	2010-12-07	245.583	17.57	184.89	LB
BPR165	2002-08-24	132.262	17.3	178.821	CL	LP-LB-P1	2010-12-07	266.448	17.57	184.89	LB
BPR165	2002-08-24	199.273	17.3	178.821	CL	LP-LB-P1	2010-12-07	239.186	17.57	184.89	LB
BPR165	2002-08-24	95.605	17.3	178.821	CL	LP-LB-P1	2010-12-07	57.7489	17.57	184.89	LB
BPR165	2002-08-24	122.033	17.3	178.821	CL	LP-LB-P1	2010-12-07	192.924	17.57	184.89	LB
BPR165	2002-08-24	189.945	17.3	178.821	CL	LP-LB-P1	2010-12-07	218.41	17.57	184.89	LB
BPR165	2002-08-24	217.339	17.3	178.821	CL	LP-LB-P1	2010-12-07	142.574	17.57	184.89	LB
BPR165	2002-08-24	227.661	17.3	178.821	CL	LP-LB-P1	2010-12-07	152.637	17.57	184.89	LB
BPR165	2002-08-24	156.64	17.3	178.821	CL	LP-LB-P1	2010-12-07	181.926	17.57	184.89	LB
BPR19	2001-08-25	174.882	17.3	178.821	CL	LP-LB-P1	2010-12-07	179.109	17.57	184.89	LB
BPR19	2001-08-25	269.727	17.3	178.821	CL	LP-LB-P1	2010-12-07	472.337	17.57	184.89	LB
BPR19	2001-08-25	122.867	17.3	178.821	CL	LP-LB-P1	2010-12-07	342.781	17.57	184.89	LB
BPR19	2001-08-25	291.31	17.3	178.821	CL	LP-LB-P1	2010-12-07	440.633	17.57	184.89	LB
BPR19	2001-08-25	169.277	17.3	178.821	CL	LP-LB-P1	2010-12-07	153.718	17.57	184.89	LB
BPR19	2001-08-25	145.713	17.3	178.821	CL	LP-LB-P1	2010-12-07	172.008	17.57	184.89	LB
BPR19	2001-08-25	120.525	17.3	178.821	CL	LP-LB-P1	2010-12-07	128.98	17.57	184.89	LB
BPR19	2001-08-25	254.256	17.3	178.821	CL	LP-LB-P1	2010-12-07	239.68	17.57	184.89	LB
BPR19	2001-08-25	420.337	17.3	178.821	CL	LP-LB-P1	2010-12-07	233.396	17.57	184.89	LB
BPR19	2001-08-25	111.024	17.3	178.821	CL	LP-LB-P1	2010-12-07	479.524	17.57	184.89	LB
BPR19	2001-08-25	259.09	17.3	178.821	CL	LP-LB-P1	2010-12-07	215.978	17.57	184.89	LB
BPR19	2001-08-25	135.728	17.3	178.821	CL	LP-LB-P1	2010-12-07	182.443	17.57	184.89	LB
BPR19	2001-08-25	228.296	17.3	178.821	CL	LP-LB-P1	2010-12-07	170.149	17.57	184.89	LB
BPR19	2001-08-25	236.594	17.3	178.821	CL	LP-LB-P1	2010-12-07	176.266	17.57	184.89	LB
BPR19	2001-08-25	148.706	17.3	178.821	CL	LP-LB-P1	2010-12-07	324.96	17.57	184.89	LB
BPR19	2001-08-25	97.0391	17.3	178.821	CL	LP-LB-P1	2010-12-07	378.062	17.57	184.89	LB
BPR19	2001-08-25	429.726	17.3	178.821	CL	LP-LB-P1	2010-12-07	168.313	17.57	184.89	LB
BPR19	2001-08-25	200.509	17.3	178.821	CL	LP-LB-P1	2010-12-07	346.63	17.57	184.89	LB
BPR19	2001-08-25	104.869	17.3	178.821	CL	LP-LB-P1	2010-12-07	86.367	17.57	184.89	LB
BPR19	2001-08-25	263.467	17.3	178.821	CL	LP-LB-P1	2010-12-07	409.077	17.57	184.89	LB
BPR19	2001-08-25	579.195	17.3	178.821	CL	LP-LB-P1	2010-12-07	96.5249	17.57	184.89	LB
BPR19	2001-08-25	526.901	17.3	178.821	CL	LP-LB-P1	2010-12-07	440.257	17.57	184.89	LB
BPR19	2001-08-25	156.765	17.3	178.821	CL	LP-LB-P1	2010-12-07	361.325	17.57	184.89	LB
BPR19	2001-08-25	536.606	17.3	178.821	CL	LP-LB-P1	2010-12-07	398.086	17.57	184.89	LB
BPR19	2001-08-25	216.629	17.3	178.821	CL	LP-LB-P1	2010-12-07	133.933	17.57	184.89	LB
BPR19	2001-08-25	284.056	17.3	178.821	CL	LP-LB-P1	2010-12-07	433.597	17.57	184.89	LB
BPR19	2001-08-25	190.194	17.3	178.821	CL	LP-LB-P1	2010-12-07	129.397	17.57	184.89	LB
BPR19	2001-08-25	279.685	17.3	178.821	CL	LP-LB-P1	2010-12-07	331.467	17.57	184.89	LB
BPR19	2001-08-25	280.351	17.3	178.821	CL	LP-LB-P1	2010-12-07	114.995	17.57	184.89	LB
BPR19	2001-08-25	163.669	17.3	178.821	CL	LP-LB-P1	2010-12-07	112.759	17.57	184.89	LB
BPR30	2001-09-22	357.509	17.3	178.821	CL	LP-LB-P1	2010-12-07	447.932	17.57	184.89	LB
BPR30	2001-09-22	76.9149	17.3	178.821	CL	LP-LB-P1	2010-12-07	292.933	17.57	184.89	LB
BPR30	2001-09-22	197.082	17.3	178.821	CL	LP-LB-P1	2010-12-07	112.656	17.57	184.89	LB
BPR30	2001-09-22	390.686	17.3	178.821	CL	LP-LB-P1	2010-12-07	354.042	17.57	184.89	LB
BPR30	2001-09-22	358.253	17.3	178.821	CL	LP-LB-P1	2010-12-07	236.315	17.57	184.89	LB
BPR30	2001-09-22	197.927	17.3	178.821	CL	LP-LB-P1	2010-12-07	211.043	17.57	184.89	LB
BPR30	2001-09-22	376.237	17.3	178.821	CL	LP-LB-P1	2010-12-07	161.852	17.57	184.89	LB
BPR30	2001-09-22	117.504	17.3	178.821	CL	LP-LB-P1	2010-12-07	344.709	17.57	184.89	LB
BPR30	2001-09-22	116.763	17.3	178.821	CL	LP-LB-P1	2010-12-07	362.801	17.57	184.89	LB
BPR30	2001-09-22	196.868	17.3	178.821	CL	LP-LB-P1	2010-12-07	510.753	17.57	184.89	LB
BPR30	2001-09-22	117.246	17.3	178.821	CL	LP-LB-P1	2010-12-07	139.605	17.57	184.89	LB
BPR30	2001-09-22	129.682	17.3	178.821	CL	LP-LB-P1	2010-12-07	510.112	17.57	184.89	LB
BPR30	2001-09-22	233.658	17.3	178.821	CL	LP-LB-P1	2010-12-07	165.64	17.57	184.89	LB
BPR30	2001-09-22	673.162	17.3	178.821	CL	LP-LB-P1	2010-12-07	121.967	17.57	184.89	LB
BPR30	2001-09-22	218.253	17.3	178.821	CL	LP-LB-P1	2010-12-07	120.056	17.57	184.89	LB
BPR30	2001-09-22	145.88	17.3	178.821	CL	LP-LB-P1	2010-12-07	106.127	17.57	184.89	LB
BPR30	2001-09-22	335.817	17.3	178.821	CL	LP-LB-P1	2010-12-07	145.927	17.57	184.89	LB
BPR30	2001-09-22	479.684	17.3	178.821	CL	LP-LB-P1	2010-12-07	233.906	17.57	184.89	LB
BPR30	2001-09-22	164.986	17.3	178.821	CL	LP-LB-P1	2010-12-07	169.056	17.57	184.89	LB
BPR30	2001-09-22	156.422	17.3	178.821	CL	LP-LB-P1	2010-12-07	170.755	17.57	184.89	LB
BPR30	2001-09-22	60.8748	17.3	178.821	CL	LP-LB-P1	2010-12-07	145.761	17.57	184.89	LB
BPR30	2001-09-22	132.356	17.3	178.821	CL	LP-LB-P1	2010-12-07	304.944	17.57	184.89	LB
BPR30	2001-09-22	128.557	17.3	178.821	CL	LP-LB-P1	2010-12-07	455.144	17.57	184.89	LB
BPR30	2001-09-22	128.14	17.3	178.821	CL	LP-LB-P1	2010-12-07	119.59	17.57	184.89	LB
BPR30	2001-09-22	264.248	17.3	178.821	CL	LP-LB-P1	2010-12-07	214.919	17.57	184.89	LB
BPR30	2001-09-22	138.079	17.3	178.821	CL	LP-LB-P1	2010-12-07	217.321	17.57	184.89	LB
BPR30	2001-09-22	253.572	17.3	178.821	CL	LP-LB-P1	2010-12-07	141.009	17.57	184.89	LB
BPR30	2001-09-22	266.028	17.3	178.821	CL	LP-LB-P1	2010-12-07	206.009	17.57	184.89	LB
BPR30	2001-09-22	152.101	17.3	178.821	CL	LP-LB-P1	2010-12-07	346.873	17.57	184.89	LB
BPR9	2001-07-30	93.4369	17.3	178.821	CL	LP-LB-P1	2010-12-07	153.223	17.57	184.89	LB
BPR9	2001-07-30	221.53	17.3	178.821	CL	LP-LB-P1	2010-12-07	174.648	17.57	184.89	LB
BPR9	2001-07-30	144.43	17.3	178.821	CL	LP-LB-P1	2010-12-07	417.968	17.57	184.89	LB
BPR9	2001-07-30	290.236	17.3	178.821	CL	LP-LB-P1	2010-12-07	103.081	17.57	184.89	LB
BPR9	2001-07-30	114.53	17.3	178.821	CL	LP-LB-P1	2010-12-07	131.271	17.57	184.89	LB
BPR9	2001-07-30	174.084	17.3	178.821	CL	LP-LB-P1	2010-12-07	142.258	17.57	184.89	LB
BPR9	2001-07-30	255.365	17.3	178.821	CL	LP-LB-P1	2010-12-07	94.4425	17.57	184.89	LB
BPR9	2001-07-30	145.733	17.3	178.821	CL	LP-LB-P1	2010-12-07	263.217	17.57	184.89	LB
BPR9	2001-07-30	123.851	17.3	178.821	CL	LP-LB-P1	2010-12-07	425.53	17.57	184.89	LB
BPR9	2001-07-30	75.6395	17.3	178.821	CL	LP-LB-P1	2010-12-07	641.146	17.57	184.89	LB
BPR9	2001-07-30	101.281	17.3	178.821	CL	LP-LB-P1	2010-12-07	230.065	17.57	184.89	LB
BPR9	2001-07-30	54.7794	17.3	178.821	CL	LP-LB-P1	2010-12-07	448.437	17.57	184.89	LB
BPR9	2001-07-30	95.4587	17.3	178.821	CL	LP-LB-P1	2010-12-07	177.996	17.57	184.89	LB
BPR9	2001-07-30	85.6668	17.3	178.821	CL	LP-LB-P1	2010-12-07	66.3071	17.57	184.89	LB
BPR9	2001-07-30	148.422	17.3	178.821	CL	LP-LB-P1	2010-12-07	410.853	17.57	184.89	LB
BPR9	2001-07-30	176.529	17.3	178.821	CL	LP-LB-P1	2010-12-07	426.362	17.57	184.89	LB
BPR9	2001-07-30	139.338	17.3	178.821	CL	LP-LB-P1	2010-12-07	173.53	17.57	184.89	LB
BPR9	2001-07-30	131.079	17.3	178.821	CL	LP-LB-P1	2010-12-07	390.051	17.57	184.89	LB
BPR9	2001-07-30	200.789	17.3	178.821	CL	LP-LB-P1	2010-12-07	145.758	17.57	184.89	LB
BPR9	2001-07-30	134.993	17.3	178.821	CL	LP-LB-P1	2010-12-07	184.426	17.57	184.89	LB
BPR9	2001-07-30	134.479	17.3	178.821	CL	LP-LB-P10	2010-03-20	376.995	17.57	184.89	LB
BPR9	2001-07-30	136.08	17.3	178.821	CL	LP-LB-P10	2010-03-20	295.221	17.57	184.89	LB
BPR9	2001-07-30	144.527	17.3	178.821	CL	LP-LB-P10	2010-03-20	118.222	17.57	184.89	LB
BPR9	2001-07-30	240.587	17.3	178.821	CL	LP-LB-P10	2010-03-20	65.1735	17.57	184.89	LB
BPR9	2001-07-30	70.8797	17.3	178.821	CL	LP-LB-P10	2010-03-20	74.751	17.57	184.89	LB
BPR9	2001-07-30	112.479	17.3	178.821	CL	LP-LB-P10	2010-03-20	379.719	17.57	184.89	LB
BPR9	2001-07-30	162.084	17.3	178.821	CL	LP-LB-P10	2010-03-20	137.443	17.57	184.89	LB
BPR9	2001-07-30	287.977	17.3	178.821	CL	LP-LB-P10	2010-03-20	181.508	17.57	184.89	LB
BPR9	2001-07-30	214.327	17.3	178.821	CL	LP-LB-P10	2010-03-20	215.496	17.57	184.89	LB
BPR9	2001-07-30	151.49	17.3	178.821	CL	LP-LB-P10	2010-03-20	410.732	17.57	184.89	LB
BPR9	2001-07-30	123.492	17.3	178.821	CL	LP-LB-P10	2010-03-20	404.748	17.57	184.89	LB
BPR9	2001-07-30	178.07	17.3	178.821	CL	LP-LB-P10	2010-03-20	520.177	17.57	184.89	LB
BPR9	2001-07-30	104.617	17.3	178.821	CL	LP-LB-P10	2010-03-20	171.475	17.57	184.89	LB
BPR9	2001-07-30	191.362	17.3	178.821	CL	LP-LB-P10	2010-03-20	135.993	17.57	184.89	LB
BPR9	2001-07-30	93.9476	17.3	178.821	CL	LP-LB-P10	2010-03-20	869.88	17.57	184.89	LB
BPR9	2001-07-30	112.977	17.3	178.821	CL	LP-LB-P10	2010-03-20	115.878	17.57	184.89	LB
BPR9	2001-07-30	198.316	17.3	178.821	CL	LP-LB-P10	2010-03-20	766.776	17.57	184.89	LB
BPR9	2001-07-30	131.842	17.3	178.821	CL	LP-LB-P10	2010-03-20	213.51	17.57	184.89	LB
BPR9	2001-07-30	85.4814	17.3	178.821	CL	LP-LB-P10	2010-03-20	104.342	17.57	184.89	LB
BPR9	2001-07-30	108.205	17.3	178.821	CL	LP-LB-P10	2010-03-20	663.898	17.57	184.89	LB
BPR9	2001-07-30	168.035	17.3	178.821	CL	LP-LB-P10	2010-03-20	204.732	17.57	184.89	LB
BPR9	2001-07-30	195.651	17.3	178.821	CL	LP-LB-P10	2010-03-20	107.052	17.57	184.89	LB
BPR9	2001-07-30	284.826	17.3	178.821	CL	LP-LB-P10	2010-03-20	72.4321	17.57	184.89	LB
BPR9	2001-07-30	116.445	17.3	178.821	CL	LP-LB-P10	2010-03-20	287.429	17.57	184.89	LB
BPR9	2001-07-30	172.904	17.3	178.821	CL	LP-LB-P10	2010-03-20	221.759	17.57	184.89	LB
BPR9	2001-07-30	185.887	17.3	178.821	CL	LP-LB-P10	2010-03-20	86.0971	17.57	184.89	LB
BPR9	2001-07-30	170.502	17.3	178.821	CL	LP-LB-P10	2010-03-20	69.9494	17.57	184.89	LB
BPR9	2001-07-30	110.611	17.3	178.821	CL	LP-LB-P10	2010-03-20	146.121	17.57	184.89	LB
BPR9	2001-07-30	55.812	17.3	178.821	CL	LP-LB-P10	2010-03-20	446.288	17.57	184.89	LB
BPR9	2001-07-30	141.376	17.3	178.821	CL	LP-LB-P10	2010-03-20	200.458	17.57	184.89	LB
BPR9	2001-07-30	151.17	17.3	178.821	CL	LP-LB-P10	2010-03-20	159.923	17.57	184.89	LB
LP-LB-P1	2011-06-17	167.401	17.57	184.89	LB	LP-LB-P10	2010-03-20	173.073	17.57	184.89	LB
LP-LB-P1	2011-06-17	137.548	17.57	184.89	LB	LP-LB-P10	2010-03-20	190.823	17.57	184.89	LB
LP-LB-P1	2011-06-17	52.7712	17.57	184.89	LB	LP-LB-P10	2010-03-20	111.227	17.57	184.89	LB
LP-LB-P1	2011-06-17	100.914	17.57	184.89	LB	LP-LB-P10	2010-03-20	75.839	17.57	184.89	LB
LP-LB-P1	2011-06-17	203.407	17.57	184.89	LB	LP-LB-P10	2010-03-20	111.867	17.57	184.89	LB
LP-LB-P1	2011-06-17	50.8968	17.57	184.89	LB	LP-LB-P10	2010-03-20	817.739	17.57	184.89	LB
LP-LB-P1	2011-06-17	127.379	17.57	184.89	LB	LP-LB-P10	2010-03-20	692.1	17.57	184.89	LB
LP-LB-P1	2011-06-17	129.767	17.57	184.89	LB	LP-LB-P10	2010-03-20	127.346	17.57	184.89	LB
LP-LB-P1	2011-06-17	128.111	17.57	184.89	LB	LP-LB-P10	2010-03-20	168.056	17.57	184.89	LB
LP-LB-P1	2011-06-17	151.404	17.57	184.89	LB	LP-LB-P10	2010-03-20	246.25	17.57	184.89	LB
LP-LB-P1	2011-06-17	85.6618	17.57	184.89	LB	LP-LB-P10	2010-03-20	107.752	17.57	184.89	LB
LP-LB-P1	2011-06-17	180.933	17.57	184.89	LB	LP-LB-P10	2010-03-20	683.436	17.57	184.89	LB
LP-LB-P1	2011-06-17	149.48	17.57	184.89	LB	LP-LB-P10	2010-03-20	151.515	17.57	184.89	LB
LP-LB-P1	2011-06-17	118.868	17.57	184.89	LB	LP-LB-P10	2010-03-20	117.461	17.57	184.89	LB
LP-LB-P1	2011-06-17	193.718	17.57	184.89	LB	LP-LB-P10	2010-03-20	146.413	17.57	184.89	LB
LP-LB-P1	2011-06-17	299.641	17.57	184.89	LB	LP-LB-P10	2010-03-20	781.35	17.57	184.89	LB
LP-LB-P1	2011-06-17	142.2	17.57	184.89	LB	LP-LB-P10	2010-03-20	734.302	17.57	184.89	LB
LP-LB-P1	2011-06-17	210.177	17.57	184.89	LB	LP-LB-P10	2010-03-20	89.4695	17.57	184.89	LB
LP-LB-P1	2011-06-17	48.7578	17.57	184.89	LB	LP-LB-P10	2010-03-20	231.077	17.57	184.89	LB
LP-LB-P1	2011-06-17	276.432	17.57	184.89	LB	LP-LB-P10	2010-03-20	224.164	17.57	184.89	LB
LP-LB-P1	2011-06-17	231.211	17.57	184.89	LB	LP-LB-P10	2010-03-20	155.878	17.57	184.89	LB
LP-LB-P1	2011-06-17	149.138	17.57	184.89	LB	LP-LB-P10	2010-03-20	875.835	17.57	184.89	LB
LP-LB-P1	2011-06-17	203.108	17.57	184.89	LB	LP-LB-P10	2010-03-20	727.277	17.57	184.89	LB
LP-LB-P1	2011-06-17	200.544	17.57	184.89	LB	LP-LB-P10	2010-03-20	466.527	17.57	184.89	LB
LP-LB-P1	2011-06-17	137.749	17.57	184.89	LB	LP-LB-P10	2010-03-20	111.926	17.57	184.89	LB
LP-LB-P1	2011-06-17	86.4509	17.57	184.89	LB	LP-LB-P10	2010-03-20	115.223	17.57	184.89	LB
LP-LB-P1	2011-06-17	191.846	17.57	184.89	LB	LP-LB-P10	2010-03-20	251.381	17.57	184.89	LB
LP-LB-P1	2011-06-17	175.229	17.57	184.89	LB	LP-LB-P10	2010-03-20	525.31	17.57	184.89	LB
LP-LB-P1	2011-06-17	217.335	17.57	184.89	LB	LP-LB-P10	2010-03-20	149.936	17.57	184.89	LB
LP-LB-P1	2011-06-17	91.0111	17.57	184.89	LB	LP-LB-P10	2010-03-20	132.421	17.57	184.89	LB
LP-LB-P1	2011-06-17	52.3387	17.57	184.89	LB	LP-LB-P10	2010-03-20	166.16	17.57	184.89	LB
LP-LB-P1	2011-06-17	66.2787	17.57	184.89	LB	LP-LB-P10	2010-03-20	100.923	17.57	184.89	LB
LP-LB-P1	2011-06-17	178.747	17.57	184.89	LB	LP-LB-P10	2010-03-20	83.7049	17.57	184.89	LB
LP-LB-P1	2011-06-17	134.718	17.57	184.89	LB	LP-LB-P10	2010-03-20	151.008	17.57	184.89	LB
LP-LB-P1	2011-06-17	107.954	17.57	184.89	LB	LP-LB-P10	2010-03-20	601.013	17.57	184.89	LB
LP-LB-P1	2011-06-17	206.688	17.57	184.89	LB	LP-LB-P10	2010-03-20	112.772	17.57	184.89	LB
LP-LB-P1	2011-06-17	184.039	17.57	184.89	LB	LP-LB-P10	2010-03-20	164.795	17.57	184.89	LB
LP-LB-P1	2011-06-17	117.519	17.57	184.89	LB	LP-LB-P10	2010-03-20	188.506	17.57	184.89	LB
LP-LB-P1	2011-06-17	331.951	17.57	184.89	LB	LP-LB-P10	2010-03-20	115.962	17.57	184.89	LB
LP-LB-P1	2011-06-17	266.56	17.57	184.89	LB	LP-LB-P10	2010-03-20	688.433	17.57	184.89	LB
LP-LB-P1	2011-06-17	253.734	17.57	184.89	LB	LP-LB-P10	2010-03-20	167.3	17.57	184.89	LB
LP-LB-P1	2011-06-17	200.098	17.57	184.89	LB	LP-LB-P10	2010-03-20	153.314	17.57	184.89	LB
LP-LB-P1	2011-06-17	103.62	17.57	184.89	LB	LP-LB-P10	2010-03-20	90.3038	17.57	184.89	LB
LP-LB-P1	2011-06-17	118.213	17.57	184.89	LB	LP-LB-P10	2010-03-20	166.886	17.57	184.89	LB
LP-LB-P1	2011-06-17	249.374	17.57	184.89	LB	LP-LB-P10	2010-03-20	308.296	17.57	184.89	LB
LP-LB-P1	2011-06-17	196.933	17.57	184.89	LB	LP-LB-P10	2010-03-20	245.734	17.57	184.89	LB
LP-LB-P1	2011-06-17	106.547	17.57	184.89	LB	LP-LB-P10	2010-03-20	168.078	17.57	184.89	LB
LP-LB-P1	2011-06-17	123.919	17.57	184.89	LB	LP-LB-P10	2010-03-20	154.728	17.57	184.89	LB
LP-LB-P1	2011-06-17	87.0542	17.57	184.89	LB	LP-LB-P10	2010-03-20	140.582	17.57	184.89	LB
LP-LB-P1	2011-06-17	192.86	17.57	184.89	LB	LP-LB-P10	2010-03-20	186.813	17.57	184.89	LB
LP-LB-P1	2011-06-17	115.938	17.57	184.89	LB	LP-LB-P10	2010-03-20	726.89	17.57	184.89	LB
LP-LB-P1	2011-06-17	150.614	17.57	184.89	LB	LP-LB-P10	2010-03-20	206.711	17.57	184.89	LB
LP-LB-P1	2011-06-17	152.774	17.57	184.89	LB	LP-LB-P10	2010-03-20	74.2545	17.57	184.89	LB
LP-LB-P1	2011-06-17	154.967	17.57	184.89	LB	LP-LB-P10	2010-03-20	97.6975	17.57	184.89	LB
LP-LB-P1	2011-06-17	144.228	17.57	184.89	LB	LP-LB-P10	2010-03-20	579.653	17.57	184.89	LB
LP-LB-P1	2011-06-17	471.624	17.57	184.89	LB	LP-LB-P10	2010-03-20	100.483	17.57	184.89	LB
LP-LB-P1	2011-06-17	144.182	17.57	184.89	LB	LP-LB-P10	2010-03-20	187.47	17.57	184.89	LB
LP-LB-P1	2011-06-17	141.035	17.57	184.89	LB	LP-LB-P10	2010-03-20	116.731	17.57	184.89	LB
LP-LB-P1	2011-06-17	214.037	17.57	184.89	LB	LP-LB-P10	2010-03-20	144.193	17.57	184.89	LB
LP-LB-P1	2011-06-17	168.132	17.57	184.89	LB	LP-LB-P10	2010-03-20	496.079	17.57	184.89	LB
LP-LB-P1	2011-06-17	291.204	17.57	184.89	LB	LP-LB-P10	2010-03-20	146.155	17.57	184.89	LB
LP-LB-P1	2011-06-17	198.046	17.57	184.89	LB	LP-LB-P10	2010-03-20	872.334	17.57	184.89	LB
LP-LB-P1	2011-06-17	130.215	17.57	184.89	LB	LP-LB-P10	2010-03-20	812.447	17.57	184.89	LB
LP-LB-P1	2011-06-17	212.802	17.57	184.89	LB	LP-LB-P10	2010-03-20	540.88	17.57	184.89	LB
LP-LB-P1	2011-06-17	219.419	17.57	184.89	LB	LP-LB-P10	2010-03-20	770.471	17.57	184.89	LB
LP-LB-P1	2011-06-17	246.18	17.57	184.89	LB	LP-LB-P10	2010-03-20	109.44	17.57	184.89	LB
LP-LB-P1	2011-06-17	81.1226	17.57	184.89	LB	LP-LB-P10	2010-03-20	114.663	17.57	184.89	LB
LP-LB-P1	2011-06-17	192.937	17.57	184.89	LB	LP-LB-P10	2010-03-20	771.969	17.57	184.89	LB
LP-LB-P1	2011-06-17	137.774	17.57	184.89	LB	LP-LB-P10	2010-03-20	544.89	17.57	184.89	LB
LP-LB-P1	2011-06-17	175.28	17.57	184.89	LB	LP-LB-P10	2010-03-20	221.207	17.57	184.89	LB
LP-LB-P1	2011-06-17	141.767	17.57	184.89	LB	LP-LB-P10	2010-03-20	125.197	17.57	184.89	LB
LP-LB-P1	2011-06-17	227.271	17.57	184.89	LB	LP-LB-P10	2010-03-20	608.439	17.57	184.89	LB
LP-LB-P1	2011-06-17	159.564	17.57	184.89	LB	LP-LB-P10	2010-03-20	668.782	17.57	184.89	LB
LP-LB-P1	2011-06-17	156.866	17.57	184.89	LB	LP-LB-P10	2010-03-20	612.936	17.57	184.89	LB
LP-LB-P1	2011-06-17	187.205	17.57	184.89	LB	LP-LB-P10	2010-03-20	459.379	17.57	184.89	LB
LP-LB-P1	2011-06-17	214.182	17.57	184.89	LB	LP-LB-P10	2010-03-20	112.913	17.57	184.89	LB
LP-LB-P1	2011-06-17	122.442	17.57	184.89	LB	LP-LB-P10	2010-03-20	148.306	17.57	184.89	LB
LP-LB-P1	2011-06-17	161.632	17.57	184.89	LB	LP-LB-P10	2010-03-20	134.08	17.57	184.89	LB
LP-LB-P1	2011-06-17	90.0759	17.57	184.89	LB	LP-LB-P10	2010-03-20	150.308	17.57	184.89	LB
LP-LB-P1	2011-06-17	96.7472	17.57	184.89	LB	LP-LB-P10	2010-03-20	105.249	17.57	184.89	LB
LP-LB-P1	2011-06-17	189.516	17.57	184.89	LB	LP-LB-P10	2010-03-20	102.754	17.57	184.89	LB
LP-LB-P1	2011-06-17	294.708	17.57	184.89	LB	LP-LB-P10	2010-03-20	134.673	17.57	184.89	LB
LP-LB-P1	2011-06-17	182.727	17.57	184.89	LB	LP-LB-P10	2010-03-20	70.4656	17.57	184.89	LB
LP-LB-P1	2011-06-17	139.38	17.57	184.89	LB	LP-LB-P10	2010-03-20	170.452	17.57	184.89	LB
LP-LB-P1	2011-06-17	450.955	17.57	184.89	LB	LP-LB-P10	2010-03-20	111.899	17.57	184.89	LB
LP-LB-P1	2011-06-17	227.523	17.57	184.89	LB	LP-LB-P10	2010-03-20	153.478	17.57	184.89	LB
LP-LB-P1	2011-06-17	207.192	17.57	184.89	LB	LP-LB-P10	2010-03-20	330.454	17.57	184.89	LB
LP-LB-P1	2011-06-17	203.815	17.57	184.89	LB	LP-LB-P10	2010-03-20	172.91	17.57	184.89	LB
LP-LB-P1	2011-06-17	228.196	17.57	184.89	LB	LP-LB-P10	2010-03-20	131.911	17.57	184.89	LB
LP-LB-P1	2011-06-17	122.676	17.57	184.89	LB	LP-LB-P10	2010-03-20	782.27	17.57	184.89	LB
LP-LB-P1	2011-06-17	201.143	17.57	184.89	LB	LP-LB-P10	2010-03-20	107.855	17.57	184.89	LB
LP-LB-P1	2011-06-17	181.244	17.57	184.89	LB	LP-LB-P10	2010-03-20	171.698	17.57	184.89	LB
LP-LB-P1	2011-06-17	189.422	17.57	184.89	LB	LP-LB-P10	2010-03-20	518.973	17.57	184.89	LB
LP-LB-P1	2011-06-17	257.908	17.57	184.89	LB	LP-LB-P10	2010-03-20	464.613	17.57	184.89	LB
LP-LB-P1	2011-06-17	125.29	17.57	184.89	LB	LP-LB-P10	2010-03-20	397.487	17.57	184.89	LB
LP-LB-P1	2011-06-17	252.209	17.57	184.89	LB	LP-LB-P10	2010-03-20	507.23	17.57	184.89	LB
LP-LB-P1	2011-06-17	178.83	17.57	184.89	LB	LP-LB-P10	2010-03-20	573.687	17.57	184.89	LB
LP-LB-P1	2011-06-17	184.81	17.57	184.89	LB	LP-LB-P10	2010-03-20	576.604	17.57	184.89	LB
LP-LB-P1	2011-06-17	191.508	17.57	184.89	LB	LP-LB-P10	2010-03-20	190.865	17.57	184.89	LB
LP-LB-P1	2011-08-21	75.3102	17.57	184.89	LB	LP-LB-P10	2010-03-20	484.883	17.57	184.89	LB
LP-LB-P1	2011-08-21	118.507	17.57	184.89	LB	LP-LB-P10	2010-03-20	75.4846	17.57	184.89	LB
LP-LB-P1	2011-08-21	81.6118	17.57	184.89	LB	LP-LB-P10	2010-03-20	178.107	17.57	184.89	LB
LP-LB-P1	2011-08-21	97.139	17.57	184.89	LB	LP-LB-P10	2010-03-20	810.851	17.57	184.89	LB
LP-LB-P1	2011-08-21	96.4389	17.57	184.89	LB	LP-LB-P10	2010-03-20	221.064	17.57	184.89	LB
LP-LB-P1	2011-08-21	80.7057	17.57	184.89	LB	LP-LB-P10	2010-03-20	133.428	17.57	184.89	LB
LP-LB-P1	2011-08-21	107.646	17.57	184.89	LB	LP-LB-P10	2010-03-20	161.932	17.57	184.89	LB
LP-LB-P1	2011-08-21	169.467	17.57	184.89	LB	LP-LB-P10	2010-03-20	96.5607	17.57	184.89	LB
LP-LB-P1	2011-08-21	53.2002	17.57	184.89	LB	LP-LB-P10	2010-03-20	93.4047	17.57	184.89	LB
LP-LB-P1	2011-08-21	120.659	17.57	184.89	LB	LP-LB-P10	2010-03-20	184.08	17.57	184.89	LB
LP-LB-P1	2011-08-21	68.5792	17.57	184.89	LB	LP-LB-P10	2010-03-20	110.04	17.57	184.89	LB
LP-LB-P1	2011-08-21	102.324	17.57	184.89	LB	LP-LB-P10	2010-03-20	528.13	17.57	184.89	LB
LP-LB-P1	2011-08-21	156.169	17.57	184.89	LB	LP-LB-P10	2010-03-20	115.197	17.57	184.89	LB
LP-LB-P1	2011-08-21	287.264	17.57	184.89	LB	LP-LB-P10	2010-03-20	615.703	17.57	184.89	LB
LP-LB-P1	2011-08-21	100.806	17.57	184.89	LB	LP-LB-P10	2010-03-20	653.574	17.57	184.89	LB
LP-LB-P1	2011-08-21	132.484	17.57	184.89	LB	LP-LB-P10	2010-03-20	870.157	17.57	184.89	LB
LP-LB-P1	2011-08-21	247.771	17.57	184.89	LB	LP-LB-P10	2010-03-20	786.195	17.57	184.89	LB
LP-LB-P1	2011-08-21	88.9673	17.57	184.89	LB	LP-LB-P10	2010-03-20	846.667	17.57	184.89	LB
LP-LB-P1	2011-08-21	87.6427	17.57	184.89	LB	LP-LB-P10	2010-03-20	367.067	17.57	184.89	LB
LP-LB-P1	2011-08-21	123.268	17.57	184.89	LB	LP-LB-P10	2010-03-20	759.654	17.57	184.89	LB
LP-LB-P1	2011-08-21	107.399	17.57	184.89	LB	LP-LB-P10	2010-03-20	639.259	17.57	184.89	LB
LP-LB-P1	2011-08-21	115.225	17.57	184.89	LB	LP-LB-P10	2010-03-20	468.763	17.57	184.89	LB
LP-LB-P1	2011-08-21	87.1728	17.57	184.89	LB	LP-LB-P10	2010-03-20	241.216	17.57	184.89	LB
LP-LB-P1	2011-08-21	60.0881	17.57	184.89	LB	LP-LB-P10	2010-03-20	114.009	17.57	184.89	LB
LP-LB-P1	2011-08-21	42.8272	17.57	184.89	LB	LP-LB-P10	2010-03-20	526.181	17.57	184.89	LB
LP-LB-P1	2011-08-21	40.4404	17.57	184.89	LB	LP-LB-P10	2010-03-20	559.02	17.57	184.89	LB
LP-LB-P1	2011-08-21	64.1168	17.57	184.89	LB	LP-LB-P10	2010-03-20	129.584	17.57	184.89	LB
LP-LB-P1	2011-08-21	279.82	17.57	184.89	LB	LP-LB-P10	2010-03-20	415.925	17.57	184.89	LB
LP-LB-P1	2011-08-21	107.989	17.57	184.89	LB	LP-LB-P10	2010-03-20	788.955	17.57	184.89	LB
LP-LB-P1	2011-08-21	85.3861	17.57	184.89	LB	LP-LB-P10	2010-03-20	639.601	17.57	184.89	LB
LP-LB-P1	2011-08-21	120.846	17.57	184.89	LB	LP-LB-P10	2010-03-20	117.362	17.57	184.89	LB
LP-LB-P1	2011-08-21	52.3642	17.57	184.89	LB	LP-LB-P10	2010-03-20	156.114	17.57	184.89	LB
LP-LB-P1	2011-08-21	106.034	17.57	184.89	LB	LP-LB-P10	2010-03-20	122.366	17.57	184.89	LB
LP-LB-P1	2011-08-21	203.634	17.57	184.89	LB	LP-LB-P10	2010-03-20	110.396	17.57	184.89	LB
LP-LB-P1	2011-08-21	113.999	17.57	184.89	LB	LP-LB-P10	2010-03-20	117.427	17.57	184.89	LB
LP-LB-P1	2011-08-21	69.053	17.57	184.89	LB	LP-LB-P10	2010-03-20	781.917	17.57	184.89	LB
LP-LB-P1	2011-08-21	230.678	17.57	184.89	LB	LP-LB-P10	2010-03-20	66.9239	17.57	184.89	LB
LP-LB-P1	2011-08-21	333.277	17.57	184.89	LB	LP-LB-P10	2010-03-20	549.091	17.57	184.89	LB
LP-LB-P1	2011-08-21	157.897	17.57	184.89	LB	LP-LB-P10	2010-03-20	133.459	17.57	184.89	LB
LP-LB-P1	2011-08-21	89.4467	17.57	184.89	LB	LP-LB-P10	2010-03-20	409.289	17.57	184.89	LB
LP-LB-P1	2011-08-21	57.7054	17.57	184.89	LB	LP-LB-P10	2010-03-20	144.18	17.57	184.89	LB
LP-LB-P1	2011-08-21	178.5	17.57	184.89	LB	LP-LB-P10	2010-03-20	253.205	17.57	184.89	LB
LP-LB-P1	2011-08-21	140.387	17.57	184.89	LB	LP-LB-P10	2010-03-20	157.687	17.57	184.89	LB
LP-LB-P1	2011-08-21	113.817	17.57	184.89	LB	LP-LB-P10	2010-03-20	584.939	17.57	184.89	LB
LP-LB-P1	2011-08-21	79.3951	17.57	184.89	LB	LP-LB-P10	2010-03-20	254.272	17.57	184.89	LB
LP-LB-P1	2011-08-21	137.502	17.57	184.89	LB	LP-LB-P10	2010-03-20	146.708	17.57	184.89	LB
LP-LB-P1	2011-08-21	311.252	17.57	184.89	LB	LP-LB-P10	2010-03-20	174.185	17.57	184.89	LB
LP-LB-P1	2011-08-21	55.703	17.57	184.89	LB	LP-LB-P10	2010-03-20	174.631	17.57	184.89	LB
LP-LB-P1	2011-08-21	45.9699	17.57	184.89	LB	LP-LB-P10	2010-03-20	94.3505	17.57	184.89	LB
LP-LB-P1	2011-08-21	147.994	17.57	184.89	LB	LP-LB-P10	2010-03-20	218.888	17.57	184.89	LB
LP-LB-P1	2011-08-21	82.8918	17.57	184.89	LB	LP-LB-P2	2011-01-17	116.198	17.57	184.89	LB
LP-LB-P1	2011-08-21	313.654	17.57	184.89	LB	LP-LB-P2	2011-01-17	85.6434	17.57	184.89	LB
LP-LB-P1	2011-08-21	182.982	17.57	184.89	LB	LP-LB-P2	2011-01-17	53.6992	17.57	184.89	LB
LP-LB-P1	2011-08-21	90.6501	17.57	184.89	LB	LP-LB-P2	2011-01-17	118.458	17.57	184.89	LB
LP-LB-P1	2011-08-21	281.757	17.57	184.89	LB	LP-LB-P2	2011-01-17	79.1001	17.57	184.89	LB
LP-LB-P1	2011-08-21	410.983	17.57	184.89	LB	LP-LB-P2	2011-01-17	137.525	17.57	184.89	LB
LP-LB-P1	2011-08-21	94.0741	17.57	184.89	LB	LP-LB-P2	2011-01-17	182.42	17.57	184.89	LB
LP-LB-P1	2011-08-21	42.892	17.57	184.89	LB	LP-LB-P2	2011-01-17	117.171	17.57	184.89	LB
LP-LB-P1	2011-08-21	347.921	17.57	184.89	LB	LP-LB-P2	2011-01-17	111.399	17.57	184.89	LB
LP-LB-P1	2011-08-21	76.0019	17.57	184.89	LB	LP-LB-P2	2011-01-17	371.725	17.57	184.89	LB
LP-LB-P1	2011-08-21	219.168	17.57	184.89	LB	LP-LB-P2	2011-01-17	217.51	17.57	184.89	LB
LP-LB-P1	2011-08-21	88.4001	17.57	184.89	LB	LP-LB-P2	2011-01-17	207.294	17.57	184.89	LB
LP-LB-P1	2011-08-21	117.905	17.57	184.89	LB	LP-LB-P2	2011-01-17	113.099	17.57	184.89	LB
LP-LB-P1	2011-08-21	235.744	17.57	184.89	LB	LP-LB-P2	2011-01-17	100.999	17.57	184.89	LB
LP-LB-P1	2011-08-21	109.91	17.57	184.89	LB	LP-LB-P2	2011-01-17	513.605	17.57	184.89	LB
LP-LB-P1	2011-08-21	279.725	17.57	184.89	LB	LP-LB-P2	2011-01-17	539.208	17.57	184.89	LB
LP-LB-P1	2011-08-21	136.079	17.57	184.89	LB	LP-LB-P2	2011-01-17	183.041	17.57	184.89	LB
LP-LB-P1	2011-08-21	115.263	17.57	184.89	LB	LP-LB-P2	2011-01-17	147.957	17.57	184.89	LB
LP-LB-P1	2011-08-21	137.811	17.57	184.89	LB	LP-LB-P2	2011-01-17	181.445	17.57	184.89	LB
LP-LB-P1	2011-08-21	168.285	17.57	184.89	LB	LP-LB-P2	2011-01-17	172.31	17.57	184.89	LB
LP-LB-P1	2011-08-21	268.588	17.57	184.89	LB	LP-LB-P2	2011-01-17	519.976	17.57	184.89	LB
LP-LB-P1	2011-08-21	135.752	17.57	184.89	LB	LP-LB-P2	2011-01-17	319.316	17.57	184.89	LB
LP-LB-P1	2011-08-21	156.855	17.57	184.89	LB	LP-LB-P2	2011-01-17	384.086	17.57	184.89	LB
LP-LB-P1	2011-08-21	156.593	17.57	184.89	LB	LP-LB-P2	2011-01-17	406.79	17.57	184.89	LB
LP-LB-P1	2011-08-21	194.704	17.57	184.89	LB	LP-LB-P2	2011-01-17	118.916	17.57	184.89	LB
LP-LB-P1	2011-08-21	93.0539	17.57	184.89	LB	LP-LB-P2	2011-01-17	119.737	17.57	184.89	LB
LP-LB-P1	2011-08-21	192.706	17.57	184.89	LB	LP-LB-P2	2011-01-17	199.72	17.57	184.89	LB
LP-LB-P1	2011-08-21	119.333	17.57	184.89	LB	LP-LB-P2	2011-01-17	151.649	17.57	184.89	LB
LP-LB-P1	2011-08-21	302.097	17.57	184.89	LB	LP-LB-P2	2011-01-17	95.7527	17.57	184.89	LB
LP-LB-P1	2011-08-21	147.526	17.57	184.89	LB	LP-LB-P2	2011-01-17	140.233	17.57	184.89	LB
LP-LB-P1	2011-08-21	293.504	17.57	184.89	LB	LP-LB-P2	2011-01-17	122.899	17.57	184.89	LB
LP-LB-P1	2011-08-21	98.3659	17.57	184.89	LB	LP-LB-P2	2011-01-17	513.749	17.57	184.89	LB
LP-LB-P1	2011-08-21	132.587	17.57	184.89	LB	LP-LB-P2	2011-01-17	211.17	17.57	184.89	LB
LP-LB-P1	2011-08-21	162.593	17.57	184.89	LB	LP-LB-P2	2011-01-17	88.0779	17.57	184.89	LB
LP-LB-P1	2011-08-21	162.44	17.57	184.89	LB	LP-LB-P2	2011-01-17	54.4526	17.57	184.89	LB
LP-LB-P1	2011-08-21	127.17	17.57	184.89	LB	LP-LB-P2	2011-01-17	144.996	17.57	184.89	LB
LP-LB-P1	2011-08-21	194.092	17.57	184.89	LB	LP-LB-P2	2011-01-17	155.762	17.57	184.89	LB
LP-LB-P1	2011-08-21	136.619	17.57	184.89	LB	LP-LB-P2	2011-01-17	310.56	17.57	184.89	LB
LP-LB-P1	2011-08-21	155.73	17.57	184.89	LB	LP-LB-P2	2011-01-17	55.0888	17.57	184.89	LB
LP-LB-P1	2011-08-21	278.863	17.57	184.89	LB	LP-LB-P2	2011-01-17	131.647	17.57	184.89	LB
LP-LB-P1	2011-08-21	122.39	17.57	184.89	LB	LP-LB-P2	2011-01-17	189.326	17.57	184.89	LB
LP-LB-P1	2011-08-21	355.074	17.57	184.89	LB	LP-LB-P2	2011-01-17	73.5384	17.57	184.89	LB
LP-LB-P1	2011-08-21	204.204	17.57	184.89	LB	LP-LB-P2	2011-01-17	107.464	17.57	184.89	LB
LP-LB-P1	2011-08-21	205.134	17.57	184.89	LB	LP-LB-P2	2011-01-17	447.989	17.57	184.89	LB
LP-LB-P1	2011-08-21	274.916	17.57	184.89	LB	LP-LB-P2	2011-01-17	247.297	17.57	184.89	LB
LP-LB-P1	2011-08-21	236.826	17.57	184.89	LB	LP-LB-P2	2011-01-17	214.499	17.57	184.89	LB
LP-LB-P1	2011-08-21	326.015	17.57	184.89	LB	LP-LB-P2	2011-01-17	150.929	17.57	184.89	LB
LP-LB-P1	2011-08-21	223.01	17.57	184.89	LB	LP-LB-P2	2011-01-17	117.312	17.57	184.89	LB
LP-LB-P1	2011-08-21	208.688	17.57	184.89	LB	LP-LB-P2	2011-01-17	120.197	17.57	184.89	LB
LP-LB-P1	2011-08-21	133.39	17.57	184.89	LB	LP-LB-P2	2011-01-17	113.593	17.57	184.89	LB
LP-LB-P1	2011-08-21	123.494	17.57	184.89	LB	LP-LB-P2	2011-01-17	145.46	17.57	184.89	LB
LP-LB-P1	2011-08-21	168.077	17.57	184.89	LB	LP-LB-P2	2011-01-17	72.6818	17.57	184.89	LB
LP-LB-P1	2011-08-21	294.447	17.57	184.89	LB	LP-LB-P2	2011-01-17	158.907	17.57	184.89	LB
LP-LB-P1	2011-08-21	354.529	17.57	184.89	LB	LP-LB-P2	2011-01-17	95.181	17.57	184.89	LB
LP-LB-P1	2011-08-21	64.2589	17.57	184.89	LB	LP-LB-P2	2011-01-17	522.141	17.57	184.89	LB
LP-LB-P1	2011-08-21	86.5551	17.57	184.89	LB	LP-LB-P2	2011-01-17	176.252	17.57	184.89	LB
LP-LB-P1	2011-08-21	186.48	17.57	184.89	LB	LP-LB-P2	2011-01-17	196.984	17.57	184.89	LB
LP-LB-P1	2011-08-21	363.84	17.57	184.89	LB	LP-LB-P2	2011-01-17	583.788	17.57	184.89	LB
LP-LB-P1	2011-08-21	260.187	17.57	184.89	LB	LP-LB-P2	2011-01-17	617.725	17.57	184.89	LB
LP-LB-P1	2011-08-21	193.648	17.57	184.89	LB	LP-LB-P2	2011-01-17	116.466	17.57	184.89	LB
LP-LB-P1	2011-08-21	106.618	17.57	184.89	LB	LP-LB-P2	2011-01-17	505.578	17.57	184.89	LB
LP-LB-P1	2011-08-21	334.123	17.57	184.89	LB	LP-LB-P2	2011-01-17	115.392	17.57	184.89	LB
LP-LB-P1	2011-08-21	205.993	17.57	184.89	LB	LP-LB-P2	2011-01-17	109.123	17.57	184.89	LB
LP-LB-P1	2011-08-21	279.666	17.57	184.89	LB	LP-LB-P2	2011-01-17	256.245	17.57	184.89	LB
LP-LB-P1	2011-08-21	291.29	17.57	184.89	LB	LP-LB-P2	2011-01-17	463.544	17.57	184.89	LB
LP-LB-P1	2011-08-21	384.85	17.57	184.89	LB	LP-LB-P2	2011-01-17	144.441	17.57	184.89	LB
LP-LB-P1	2011-08-21	229.449	17.57	184.89	LB	LP-LB-P2	2011-01-17	131.936	17.57	184.89	LB
LP-LB-P1	2011-08-21	161.379	17.57	184.89	LB	LP-LB-P2	2011-01-17	61.7497	17.57	184.89	LB
LP-LB-P1	2011-08-21	92.344	17.57	184.89	LB	LP-LB-P2	2011-01-17	154.326	17.57	184.89	LB
LP-LB-P1	2011-08-21	136.397	17.57	184.89	LB	LP-LB-P2	2011-01-17	114.834	17.57	184.89	LB
LP-LB-P1	2011-08-21	229.68	17.57	184.89	LB	LP-LB-P2	2011-01-17	549.176	17.57	184.89	LB
LP-LB-P1	2011-08-21	292.668	17.57	184.89	LB	LP-LB-P2	2011-01-17	116.692	17.57	184.89	LB
LP-LB-P1	2011-08-21	136.181	17.57	184.89	LB	LP-LB-P2	2011-01-17	188.853	17.57	184.89	LB
LP-LB-P1	2011-08-21	93.8244	17.57	184.89	LB	LP-LB-P2	2011-01-17	152.246	17.57	184.89	LB
LP-LB-P1	2011-08-21	335.862	17.57	184.89	LB	LP-LB-P2	2011-01-17	156.847	17.57	184.89	LB
LP-LB-P1	2011-08-21	222.072	17.57	184.89	LB	LP-LB-P2	2011-01-17	70.0327	17.57	184.89	LB
LP-LB-P1	2011-08-21	138.903	17.57	184.89	LB	LP-LB-P2	2011-01-17	168.198	17.57	184.89	LB
LP-LB-P1	2011-08-21	213.709	17.57	184.89	LB	LP-LB-P2	2011-01-17	172.483	17.57	184.89	LB
LP-LB-P1	2011-08-21	255.765	17.57	184.89	LB	LP-LB-P2	2011-01-17	176.387	17.57	184.89	LB
LP-LB-P1	2011-08-21	115.059	17.57	184.89	LB	LP-LB-P2	2011-01-17	168.713	17.57	184.89	LB
LP-LB-P1	2011-08-21	141.138	17.57	184.89	LB	LP-LB-P2	2011-01-17	286.436	17.57	184.89	LB
LP-LB-P1	2011-08-21	211.283	17.57	184.89	LB	LP-LB-P2	2011-01-17	329.787	17.57	184.89	LB
LP-LB-P1	2011-08-21	200.995	17.57	184.89	LB	LP-LB-P2	2011-01-17	220.744	17.57	184.89	LB
LP-LB-P1	2011-08-21	405.003	17.57	184.89	LB	LP-LB-P2	2011-01-17	115.514	17.57	184.89	LB
LP-LB-P1	2011-08-21	253.73	17.57	184.89	LB	LP-LB-P2	2011-01-17	114.417	17.57	184.89	LB
LP-LB-P1	2011-08-21	106.593	17.57	184.89	LB	LP-LB-P2	2011-01-17	72.8467	17.57	184.89	LB
LP-LB-P1	2011-08-21	107.614	17.57	184.89	LB	LP-LB-P2	2011-01-17	131.064	17.57	184.89	LB
LP-LB-P1	2011-08-21	306.416	17.57	184.89	LB	LP-LB-P2	2011-01-17	106.816	17.57	184.89	LB
LP-LB-P1	2011-08-21	151.047	17.57	184.89	LB	LP-LB-P2	2011-01-17	139.088	17.57	184.89	LB
LP-LB-P1	2011-08-21	156.263	17.57	184.89	LB	LP-LB-P2	2011-01-17	161.395	17.57	184.89	LB
LP-LB-P1	2011-08-21	102.475	17.57	184.89	LB	LP-LB-P2	2011-01-17	139.416	17.57	184.89	LB
LP-LB-P1	2011-08-21	203.006	17.57	184.89	LB	LP-LB-P2	2011-01-17	406.866	17.57	184.89	LB
LP-LB-P1	2011-08-21	147.016	17.57	184.89	LB	LP-LB-P2	2011-01-17	127.145	17.57	184.89	LB
LP-LB-P1	2011-08-21	150.562	17.57	184.89	LB	LP-LB-P2	2011-01-17	101.681	17.57	184.89	LB
LP-LB-P1	2011-08-21	220.706	17.57	184.89	LB	LP-LB-P2	2011-01-17	419.101	17.57	184.89	LB
LP-LB-P1	2011-08-21	198.913	17.57	184.89	LB	LP-LB-P2	2011-01-17	664.3	17.57	184.89	LB
LP-LB-P1	2011-08-21	110.812	17.57	184.89	LB	LP-LB-P2	2011-01-17	426.326	17.57	184.89	LB
LP-LB-P1	2011-08-21	207.904	17.57	184.89	LB	LP-LB-P2	2011-01-17	320.438	17.57	184.89	LB
LP-LB-P1	2011-08-21	232.116	17.57	184.89	LB	LP-LB-P2	2011-01-17	215.47	17.57	184.89	LB
LP-LB-P1	2011-08-21	220.743	17.57	184.89	LB	LP-LB-P2	2011-01-17	140.663	17.57	184.89	LB
LP-LB-P1	2011-08-21	219.734	17.57	184.89	LB	LP-LB-P2	2011-01-17	121.745	17.57	184.89	LB
LP-LB-P1	2011-08-21	178.795	17.57	184.89	LB	LP-LB-P2	2011-01-17	519.377	17.57	184.89	LB
LP-LB-P1	2011-08-21	118.587	17.57	184.89	LB	LP-LB-P2	2011-01-17	148.295	17.57	184.89	LB
LP-LB-P1	2011-08-21	109.378	17.57	184.89	LB	LP-LB-P2	2011-01-17	526.633	17.57	184.89	LB
LP-LB-P1	2011-08-21	261.42	17.57	184.89	LB	LP-LB-P2	2011-01-17	169.874	17.57	184.89	LB
LP-LB-P1	2011-08-21	139.795	17.57	184.89	LB	LP-LB-P2	2011-01-17	80.2262	17.57	184.89	LB
LP-LB-P1	2011-08-21	155.839	17.57	184.89	LB	LP-LB-P2	2011-01-17	265.878	17.57	184.89	LB
LP-LB-P1	2011-08-21	290.444	17.57	184.89	LB	LP-LB-P2	2011-01-17	458.939	17.57	184.89	LB
LP-LB-P1	2011-08-21	299.099	17.57	184.89	LB	LP-LB-P2	2011-01-17	157.7	17.57	184.89	LB
LP-LB-P1	2011-08-21	412.667	17.57	184.89	LB	LP-LB-P2	2011-01-17	216.196	17.57	184.89	LB
LP-LB-P1	2011-08-21	178.169	17.57	184.89	LB	LP-LB-P2	2011-01-17	560.971	17.57	184.89	LB
LP-LB-P1	2011-08-21	238.399	17.57	184.89	LB	LP-LB-P2	2011-01-17	215.501	17.57	184.89	LB
LP-LB-P2	2011-06-17	133.69	17.57	184.89	LB	LP-LB-P2	2011-01-17	484.635	17.57	184.89	LB
LP-LB-P2	2011-06-17	258.772	17.57	184.89	LB	LP-LB-P2	2011-01-17	416.28	17.57	184.89	LB
LP-LB-P2	2011-06-17	233.118	17.57	184.89	LB	LP-LB-P2	2011-01-17	486.144	17.57	184.89	LB
LP-LB-P2	2011-06-17	212.75	17.57	184.89	LB	LP-LB-P2	2011-01-17	418.586	17.57	184.89	LB
LP-LB-P2	2011-06-17	64.3191	17.57	184.89	LB	LP-LB-P2	2011-01-17	368.066	17.57	184.89	LB
LP-LB-P2	2011-06-17	148.129	17.57	184.89	LB	LP-LB-P2	2011-01-17	462.466	17.57	184.89	LB
LP-LB-P2	2011-06-17	127.341	17.57	184.89	LB	LP-LB-P2	2011-01-17	243.855	17.57	184.89	LB
LP-LB-P2	2011-06-17	153.944	17.57	184.89	LB	LP-LB-P2	2011-01-17	160.532	17.57	184.89	LB
LP-LB-P2	2011-06-17	176.385	17.57	184.89	LB	LP-LB-P2	2011-01-17	91.112	17.57	184.89	LB
LP-LB-P2	2011-06-17	112.999	17.57	184.89	LB	LP-LB-P2	2011-01-17	538.19	17.57	184.89	LB
LP-LB-P2	2011-06-17	187.484	17.57	184.89	LB	LP-LB-P2	2011-01-17	244.162	17.57	184.89	LB
LP-LB-P2	2011-06-17	259.771	17.57	184.89	LB	LP-LB-P2	2011-01-17	530.182	17.57	184.89	LB
LP-LB-P2	2011-06-17	275.695	17.57	184.89	LB	LP-LB-P2	2011-01-17	374.317	17.57	184.89	LB
LP-LB-P2	2011-06-17	204.614	17.57	184.89	LB	LP-LB-P2	2011-01-17	136.517	17.57	184.89	LB
LP-LB-P2	2011-06-17	213.587	17.57	184.89	LB	LP-LB-P2	2011-01-17	243.48	17.57	184.89	LB
LP-LB-P2	2011-06-17	148.494	17.57	184.89	LB	LP-LB-P2	2011-01-17	177.29	17.57	184.89	LB
LP-LB-P2	2011-06-17	179.02	17.57	184.89	LB	LP-LB-P2	2011-01-17	106.705	17.57	184.89	LB
LP-LB-P2	2011-06-17	203.441	17.57	184.89	LB	LP-LB-P2	2011-01-17	150.025	17.57	184.89	LB
LP-LB-P2	2011-06-17	112.306	17.57	184.89	LB	LP-LB-P2	2011-01-17	429.79	17.57	184.89	LB
LP-LB-P2	2011-06-17	188.832	17.57	184.89	LB	LP-LB-P2	2011-01-17	498.662	17.57	184.89	LB
LP-LB-P2	2011-06-17	183.546	17.57	184.89	LB	LP-LB-P2	2011-01-17	181.026	17.57	184.89	LB
LP-LB-P2	2011-06-17	124.2	17.57	184.89	LB	LP-LB-P2	2011-01-17	495.24	17.57	184.89	LB
LP-LB-P2	2011-06-17	157.537	17.57	184.89	LB	LP-LB-P2	2011-01-17	173.025	17.57	184.89	LB
LP-LB-P2	2011-06-17	134.42	17.57	184.89	LB	LP-LB-P2	2011-01-17	200.807	17.57	184.89	LB
LP-LB-P2	2011-06-17	98.5282	17.57	184.89	LB	LP-LB-P2	2011-01-17	167.288	17.57	184.89	LB
LP-LB-P2	2011-06-17	104.22	17.57	184.89	LB	LP-LB-P2	2011-01-17	135.848	17.57	184.89	LB
LP-LB-P2	2011-06-17	144.595	17.57	184.89	LB	LP-LB-P2	2011-01-17	514.562	17.57	184.89	LB
LP-LB-P2	2011-06-17	96.4357	17.57	184.89	LB	LP-LB-P2	2011-01-17	389.35	17.57	184.89	LB
LP-LB-P2	2011-06-17	275.961	17.57	184.89	LB	LP-LB-P2	2011-01-17	158.877	17.57	184.89	LB
LP-LB-P2	2011-06-17	190.761	17.57	184.89	LB	LP-LB-P2	2011-01-17	535.252	17.57	184.89	LB
LP-LB-P2	2011-06-17	156.311	17.57	184.89	LB	LP-LB-P2	2011-01-17	455.714	17.57	184.89	LB
LP-LB-P2	2011-06-17	153.978	17.57	184.89	LB	LP-LB-P2	2011-01-17	519.646	17.57	184.89	LB
LP-LB-P2	2011-06-17	95.3339	17.57	184.89	LB	LP-LB-P2	2011-01-17	451.268	17.57	184.89	LB
LP-LB-P2	2011-06-17	110.101	17.57	184.89	LB	LP-LB-P2	2011-01-17	397.219	17.57	184.89	LB
LP-LB-P2	2011-06-17	183.279	17.57	184.89	LB	LP-LB-P2	2011-01-17	153.511	17.57	184.89	LB
LP-LB-P2	2011-06-17	214.986	17.57	184.89	LB	LP-LB-P2	2011-01-17	505.555	17.57	184.89	LB
LP-LB-P2	2011-06-17	154.37	17.57	184.89	LB	LP-LB-P2	2011-01-17	472.219	17.57	184.89	LB
LP-LB-P2	2011-06-17	93.7127	17.57	184.89	LB	LP-LB-P2	2011-01-17	532.278	17.57	184.89	LB
LP-LB-P2	2011-06-17	220.875	17.57	184.89	LB	LP-LB-P2	2011-01-17	164.366	17.57	184.89	LB
LP-LB-P2	2011-06-17	167.682	17.57	184.89	LB	LP-LB-P2	2011-01-17	248.81	17.57	184.89	LB
LP-LB-P2	2011-06-17	144.29	17.57	184.89	LB	LP-LB-P2	2011-01-17	387.874	17.57	184.89	LB
LP-LB-P2	2011-06-17	139.39	17.57	184.89	LB	LP-LB-P2	2011-01-17	447.515	17.57	184.89	LB
LP-LB-P2	2011-06-17	260.337	17.57	184.89	LB	LP-LB-P2	2011-01-17	429.497	17.57	184.89	LB
LP-LB-P2	2011-06-17	190.51	17.57	184.89	LB	LP-LB-P2	2011-01-17	508.993	17.57	184.89	LB
LP-LB-P2	2011-06-17	210.008	17.57	184.89	LB	LP-LB-P2	2011-01-17	462.13	17.57	184.89	LB
LP-LB-P2	2011-06-17	188.756	17.57	184.89	LB	LP-LB-P2	2011-01-17	234.044	17.57	184.89	LB
LP-LB-P2	2011-06-17	189.44	17.57	184.89	LB	LP-LB-P2	2011-01-17	158.238	17.57	184.89	LB
LP-LB-P2	2011-06-17	147.304	17.57	184.89	LB	LP-LB-P2	2011-01-17	168.718	17.57	184.89	LB
LP-LB-P2	2011-06-17	142.57	17.57	184.89	LB	LP-LB-P2	2011-01-17	288.213	17.57	184.89	LB
LP-LB-P2	2011-06-17	189.144	17.57	184.89	LB	LP-LB-P2	2011-01-17	257.669	17.57	184.89	LB
LP-LB-P2	2011-06-17	371.235	17.57	184.89	LB	LP-LB-P2	2011-01-17	379.945	17.57	184.89	LB
LP-LB-P2	2011-06-17	119.032	17.57	184.89	LB	LP-LB-P2	2010-12-07	79.9386	17.57	184.89	LB
LP-LB-P2	2011-06-17	123.943	17.57	184.89	LB	LP-LB-P2	2010-12-07	181.466	17.57	184.89	LB
LP-LB-P2	2011-06-17	191.468	17.57	184.89	LB	LP-LB-P2	2010-12-07	164.188	17.57	184.89	LB
LP-LB-P2	2011-06-17	184.974	17.57	184.89	LB	LP-LB-P2	2010-12-07	134.993	17.57	184.89	LB
LP-LB-P2	2011-06-17	157.591	17.57	184.89	LB	LP-LB-P2	2010-12-07	398.497	17.57	184.89	LB
LP-LB-P2	2011-06-17	251.117	17.57	184.89	LB	LP-LB-P2	2010-12-07	459.503	17.57	184.89	LB
LP-LB-P2	2011-06-17	209.767	17.57	184.89	LB	LP-LB-P2	2010-12-07	413.216	17.57	184.89	LB
LP-LB-P2	2011-06-17	53.6644	17.57	184.89	LB	LP-LB-P2	2010-12-07	355.869	17.57	184.89	LB
LP-LB-P2	2011-06-17	199.971	17.57	184.89	LB	LP-LB-P2	2010-12-07	112.539	17.57	184.89	LB
LP-LB-P2	2011-06-17	91.2863	17.57	184.89	LB	LP-LB-P2	2010-12-07	119.785	17.57	184.89	LB
LP-LB-P2	2011-06-17	124.525	17.57	184.89	LB	LP-LB-P2	2010-12-07	141.602	17.57	184.89	LB
LP-LB-P2	2011-06-17	155.133	17.57	184.89	LB	LP-LB-P2	2010-12-07	225.12	17.57	184.89	LB
LP-LB-P2	2011-06-17	70.4892	17.57	184.89	LB	LP-LB-P2	2010-12-07	408.035	17.57	184.89	LB
LP-LB-P2	2011-06-17	176.181	17.57	184.89	LB	LP-LB-P2	2010-12-07	283.585	17.57	184.89	LB
LP-LB-P2	2011-06-17	164.138	17.57	184.89	LB	LP-LB-P2	2010-12-07	332.289	17.57	184.89	LB
LP-LB-P2	2011-06-17	100.53	17.57	184.89	LB	LP-LB-P2	2010-12-07	293.519	17.57	184.89	LB
LP-LB-P2	2011-06-17	242.417	17.57	184.89	LB	LP-LB-P2	2010-12-07	368.305	17.57	184.89	LB
LP-LB-P2	2011-06-17	126.634	17.57	184.89	LB	LP-LB-P2	2010-12-07	359.095	17.57	184.89	LB
LP-LB-P2	2011-06-17	207.49	17.57	184.89	LB	LP-LB-P2	2010-12-07	294.819	17.57	184.89	LB
LP-LB-P2	2011-06-17	269.866	17.57	184.89	LB	LP-LB-P2	2010-12-07	112.433	17.57	184.89	LB
LP-LB-P2	2011-06-17	179.217	17.57	184.89	LB	LP-LB-P2	2010-12-07	160.393	17.57	184.89	LB
LP-LB-P2	2011-06-17	144.677	17.57	184.89	LB	LP-LB-P2	2010-12-07	184.928	17.57	184.89	LB
LP-LB-P2	2011-06-17	187.614	17.57	184.89	LB	LP-LB-P2	2010-12-07	121.781	17.57	184.89	LB
LP-LB-P2	2011-06-17	151.975	17.57	184.89	LB	LP-LB-P2	2010-12-07	302.208	17.57	184.89	LB
LP-LB-P2	2011-06-17	176.131	17.57	184.89	LB	LP-LB-P2	2010-12-07	463.334	17.57	184.89	LB
LP-LB-P2	2011-06-17	222.561	17.57	184.89	LB	LP-LB-P2	2010-12-07	251.469	17.57	184.89	LB
LP-LB-P2	2011-06-17	83.9679	17.57	184.89	LB	LP-LB-P2	2010-12-07	376.229	17.57	184.89	LB
LP-LB-P2	2011-06-17	266.282	17.57	184.89	LB	LP-LB-P2	2010-12-07	379.558	17.57	184.89	LB
LP-LB-P2	2011-06-17	171.533	17.57	184.89	LB	LP-LB-P2	2010-12-07	89.6563	17.57	184.89	LB
LP-LB-P2	2011-06-17	138.337	17.57	184.89	LB	LP-LB-P2	2010-12-07	206.413	17.57	184.89	LB
LP-LB-P2	2011-06-17	167.282	17.57	184.89	LB	LP-LB-P2	2010-12-07	94.3489	17.57	184.89	LB
LP-LB-P2	2011-06-17	220.168	17.57	184.89	LB	LP-LB-P2	2010-12-07	457.177	17.57	184.89	LB
LP-LB-P2	2011-06-17	207.447	17.57	184.89	LB	LP-LB-P2	2010-12-07	402.228	17.57	184.89	LB
LP-LB-P2	2011-06-17	240.145	17.57	184.89	LB	LP-LB-P2	2010-12-07	115.806	17.57	184.89	LB
LP-LB-P2	2011-06-17	188.259	17.57	184.89	LB	LP-LB-P2	2010-12-07	435.504	17.57	184.89	LB
LP-LB-P2	2011-06-17	210.234	17.57	184.89	LB	LP-LB-P2	2010-12-07	298.902	17.57	184.89	LB
LP-LB-P2	2011-06-17	191.868	17.57	184.89	LB	LP-LB-P2	2010-12-07	195.506	17.57	184.89	LB
LP-LB-P2	2011-06-17	155.832	17.57	184.89	LB	LP-LB-P2	2010-12-07	103.307	17.57	184.89	LB
LP-LB-P2	2011-06-17	222.697	17.57	184.89	LB	LP-LB-P2	2010-12-07	161.995	17.57	184.89	LB
LP-LB-P2	2011-06-17	265.241	17.57	184.89	LB	LP-LB-P2	2010-12-07	327.714	17.57	184.89	LB
LP-LB-P2	2011-06-17	158.858	17.57	184.89	LB	LP-LB-P2	2010-12-07	545.067	17.57	184.89	LB
LP-LB-P2	2011-06-17	153.971	17.57	184.89	LB	LP-LB-P2	2010-12-07	239.39	17.57	184.89	LB
LP-LB-P2	2011-06-17	240.356	17.57	184.89	LB	LP-LB-P2	2010-12-07	419.635	17.57	184.89	LB
LP-LB-P2	2011-06-17	59.4957	17.57	184.89	LB	LP-LB-P2	2010-12-07	174.59	17.57	184.89	LB
LP-LB-P2	2011-06-17	89.0453	17.57	184.89	LB	LP-LB-P2	2010-12-07	165.876	17.57	184.89	LB
LP-LB-P2	2011-06-17	170.589	17.57	184.89	LB	LP-LB-P2	2010-12-07	173.782	17.57	184.89	LB
LP-LB-P2	2011-06-17	216.096	17.57	184.89	LB	LP-LB-P2	2010-12-07	312.253	17.57	184.89	LB
LP-LB-P2	2011-06-17	136.368	17.57	184.89	LB	LP-LB-P2	2010-12-07	191.603	17.57	184.89	LB
LP-LB-P2	2011-06-17	176.885	17.57	184.89	LB	LP-LB-P2	2010-12-07	220.261	17.57	184.89	LB
LP-LB-P2	2011-06-17	172.57	17.57	184.89	LB	LP-LB-P2	2010-12-07	172.014	17.57	184.89	LB
LP-LB-P2	2011-06-17	170.384	17.57	184.89	LB	LP-LB-P2	2010-12-07	168.055	17.57	184.89	LB
LP-LB-P2	2011-06-17	198.703	17.57	184.89	LB	LP-LB-P2	2010-12-07	177.142	17.57	184.89	LB
LP-LB-P2	2011-06-17	153.259	17.57	184.89	LB	LP-LB-P2	2010-12-07	205.703	17.57	184.89	LB
LP-LB-P2	2011-06-17	170.265	17.57	184.89	LB	LP-LB-P2	2010-12-07	136.309	17.57	184.89	LB
LP-LB-P2	2011-06-17	282.822	17.57	184.89	LB	LP-LB-P2	2010-12-07	184.325	17.57	184.89	LB
LP-LB-P2	2011-06-17	158.588	17.57	184.89	LB	LP-LB-P2	2010-12-07	264.733	17.57	184.89	LB
LP-LB-P2	2011-06-17	50.5892	17.57	184.89	LB	LP-LB-P2	2010-12-07	570.638	17.57	184.89	LB
LP-LB-P2	2011-06-17	207.709	17.57	184.89	LB	LP-LB-P2	2010-12-07	233.364	17.57	184.89	LB
LP-LB-P2	2011-06-17	197.161	17.57	184.89	LB	LP-LB-P2	2010-12-07	394.895	17.57	184.89	LB
LP-LB-P2	2011-06-17	265.856	17.57	184.89	LB	LP-LB-P2	2010-12-07	419.915	17.57	184.89	LB
LP-LB-P2	2011-06-17	150.563	17.57	184.89	LB	LP-LB-P2	2010-12-07	241.311	17.57	184.89	LB
LP-LB-P2	2011-06-17	159.528	17.57	184.89	LB	LP-LB-P2	2010-12-07	182.528	17.57	184.89	LB
LP-LB-P2	2011-06-17	218.384	17.57	184.89	LB	LP-LB-P2	2010-12-07	349.121	17.57	184.89	LB
LP-LB-P2	2011-06-17	132.776	17.57	184.89	LB	LP-LB-P2	2010-12-07	133.712	17.57	184.89	LB
LP-LB-P2	2011-06-17	176.346	17.57	184.89	LB	LP-LB-P2	2010-12-07	181.525	17.57	184.89	LB
LP-LB-P2	2011-06-17	155.111	17.57	184.89	LB	LP-LB-P2	2010-12-07	110.306	17.57	184.89	LB
LP-LB-P2	2011-06-17	207.099	17.57	184.89	LB	LP-LB-P2	2010-12-07	371.503	17.57	184.89	LB
LP-LB-P2	2011-06-17	123.891	17.57	184.89	LB	LP-LB-P2	2010-12-07	192.892	17.57	184.89	LB
LP-LB-P2	2011-06-17	151.475	17.57	184.89	LB	LP-LB-P2	2010-12-07	207.804	17.57	184.89	LB
LP-LB-P2	2011-06-17	195.032	17.57	184.89	LB	LP-LB-P2	2010-12-07	255.547	17.57	184.89	LB
LP-LB-P2	2011-06-17	195.351	17.57	184.89	LB	LP-LB-P2	2010-12-07	111.815	17.57	184.89	LB
LP-LB-P2	2011-06-17	192.664	17.57	184.89	LB	LP-LB-P2	2010-12-07	114.374	17.57	184.89	LB
LP-LB-P2	2011-06-17	116.815	17.57	184.89	LB	LP-LB-P2	2010-12-07	377.5	17.57	184.89	LB
LP-LB-P2	2011-06-17	203.139	17.57	184.89	LB	LP-LB-P2	2010-12-07	241.248	17.57	184.89	LB
LP-LB-P2	2011-06-17	165.47	17.57	184.89	LB	LP-LB-P2	2010-12-07	151.354	17.57	184.89	LB
LP-LB-P2	2011-06-17	222.717	17.57	184.89	LB	LP-LB-P2	2010-12-07	117.126	17.57	184.89	LB
LP-LB-P2	2011-06-17	118.067	17.57	184.89	LB	LP-LB-P2	2010-12-07	162.678	17.57	184.89	LB
LP-LB-P2	2011-06-17	228.199	17.57	184.89	LB	LP-LB-P2	2010-12-07	432.175	17.57	184.89	LB
LP-LB-P2	2011-06-17	176.63	17.57	184.89	LB	LP-LB-P2	2010-12-07	456.142	17.57	184.89	LB
LP-LB-P2	2011-06-17	116.258	17.57	184.89	LB	LP-LB-P2	2010-12-07	363.411	17.57	184.89	LB
LP-LB-P2	2011-06-17	167.27	17.57	184.89	LB	LP-LB-P2	2010-12-07	264.007	17.57	184.89	LB
LP-LB-P2	2011-06-17	98.4301	17.57	184.89	LB	LP-LB-P2	2010-12-07	166.59	17.57	184.89	LB
LP-LB-P2	2011-06-17	199.004	17.57	184.89	LB	LP-LB-P2	2010-12-07	397.468	17.57	184.89	LB
LP-LB-P2	2011-06-17	219.758	17.57	184.89	LB	LP-LB-P2	2010-12-07	196.393	17.57	184.89	LB
LP-LB-P2	2011-06-17	116.961	17.57	184.89	LB	LP-LB-P2	2010-12-07	143.954	17.57	184.89	LB
LP-LB-P2	2011-06-17	178.393	17.57	184.89	LB	LP-LB-P2	2010-12-07	181.463	17.57	184.89	LB
LP-LB-P2	2011-06-17	145.621	17.57	184.89	LB	LP-LB-P2	2010-12-07	100.056	17.57	184.89	LB
LP-LB-P2	2011-06-17	184.082	17.57	184.89	LB	LP-LB-P2	2010-12-07	394.467	17.57	184.89	LB
LP-LB-P2	2011-06-17	202.652	17.57	184.89	LB	LP-LB-P2	2010-12-07	429.435	17.57	184.89	LB
LP-LB-P2	2011-06-17	147.977	17.57	184.89	LB	LP-LB-P2	2010-12-07	142.855	17.57	184.89	LB
LP-LB-P2	2011-06-17	68.3948	17.57	184.89	LB	LP-LB-P2	2010-12-07	437.457	17.57	184.89	LB
LP-LB-P2	2011-06-17	126.895	17.57	184.89	LB	LP-LB-P2	2010-12-07	195.42	17.57	184.89	LB
LP-LB-P2	2011-06-17	60.2069	17.57	184.89	LB	LP-LB-P2	2010-12-07	241.079	17.57	184.89	LB
LP-LB-P2	2011-06-17	164.832	17.57	184.89	LB	LP-LB-P2	2010-12-07	154.043	17.57	184.89	LB
LP-LB-P2	2011-06-17	271.973	17.57	184.89	LB	LP-LB-P2	2010-12-07	103.462	17.57	184.89	LB
LP-LB-P2	2011-06-17	173.973	17.57	184.89	LB	LP-LB-P2	2010-12-07	563.997	17.57	184.89	LB
LP-LB-P2	2011-06-17	147.62	17.57	184.89	LB	LP-LB-P2	2010-12-07	325.27	17.57	184.89	LB
LP-LB-P2	2011-06-17	125.257	17.57	184.89	LB	LP-LB-P2	2010-12-07	411.101	17.57	184.89	LB
LP-LB-P2	2011-06-17	205.062	17.57	184.89	LB	LP-LB-P2	2010-12-07	295.552	17.57	184.89	LB
LP-LB-P2	2011-06-17	173.265	17.57	184.89	LB	LP-LB-P2	2010-12-07	465.874	17.57	184.89	LB
LP-LB-P2	2011-06-17	143.612	17.57	184.89	LB	LP-LB-P2	2010-12-07	140.782	17.57	184.89	LB
LP-LB-P2	2011-06-17	164.755	17.57	184.89	LB	LP-LB-P2	2010-12-07	81.1001	17.57	184.89	LB
LP-LB-P2	2011-06-17	173.225	17.57	184.89	LB	LP-LB-P2	2010-12-07	202.164	17.57	184.89	LB
LP-LB-P2	2011-06-17	205.718	17.57	184.89	LB	LP-LB-P2	2010-12-07	125.705	17.57	184.89	LB
LP-LB-P2	2011-06-17	226.591	17.57	184.89	LB	LP-LB-P2	2010-12-07	423.217	17.57	184.89	LB
LP-LB-P2	2011-06-17	139.007	17.57	184.89	LB	LP-LB-P2	2010-12-07	563.59	17.57	184.89	LB
LP-LB-P2	2011-06-17	194.218	17.57	184.89	LB	LP-LB-P2	2010-12-07	245.765	17.57	184.89	LB
LP-LB-P2	2011-06-17	114.406	17.57	184.89	LB	LP-LB-P2	2010-12-07	519.524	17.57	184.89	LB
LP-LB-P2	2011-06-17	162.331	17.57	184.89	LB	LP-LB-P2	2010-12-07	467.711	17.57	184.89	LB
LP-LB-P2	2011-06-17	138.305	17.57	184.89	LB	LP-LB-P2	2010-12-07	123.578	17.57	184.89	LB
LP-LB-P2	2011-06-17	156.276	17.57	184.89	LB	LP-LB-P2	2010-12-07	405.253	17.57	184.89	LB
LP-LB-P2	2011-06-17	209.622	17.57	184.89	LB	LP-LB-P2	2010-12-07	273.142	17.57	184.89	LB
LP-LB-P2	2011-06-17	210.692	17.57	184.89	LB	LP-LB-P2	2010-12-07	581	17.57	184.89	LB
LP-LB-P2	2011-06-17	137.887	17.57	184.89	LB	LP-LB-P2	2010-12-07	425.172	17.57	184.89	LB
LP-LB-P2	2011-06-17	107.68	17.57	184.89	LB	LP-LB-P2	2010-12-07	214.199	17.57	184.89	LB
LP-LB-P2	2011-06-17	202.869	17.57	184.89	LB	LP-LB-P2	2010-12-07	190.78	17.57	184.89	LB
LP-LB-P2	2011-06-17	159.451	17.57	184.89	LB	LP-LB-P2	2010-12-07	213.261	17.57	184.89	LB
LP-LB-P2	2011-06-17	136.799	17.57	184.89	LB	LP-LB-P2	2010-12-07	228.414	17.57	184.89	LB
LP-LB-P2	2011-06-17	156.446	17.57	184.89	LB	LP-LB-P2	2010-12-07	192.147	17.57	184.89	LB
LP-LB-P2	2011-06-17	219.266	17.57	184.89	LB	LP-LB-P2	2010-12-07	297.2	17.57	184.89	LB
LP-LB-P2	2011-06-17	140.509	17.57	184.89	LB	LP-LB-P2	2010-12-07	440.465	17.57	184.89	LB
LP-LB-P2	2011-06-17	151.113	17.57	184.89	LB	LP-LB-P2	2010-12-07	539.857	17.57	184.89	LB
LP-LB-P2	2011-06-17	167.054	17.57	184.89	LB	LP-LB-P2	2010-12-07	433.624	17.57	184.89	LB
LP-LB-P2	2011-06-17	136.11	17.57	184.89	LB	LP-LB-P2	2010-12-07	280.577	17.57	184.89	LB
LP-LB-P2	2011-06-17	110.623	17.57	184.89	LB	LP-LB-P2	2010-12-07	388.614	17.57	184.89	LB
LP-LB-P2	2011-06-17	161.218	17.57	184.89	LB	LP-LB-P2	2010-12-07	288.075	17.57	184.89	LB
LP-LB-P3	2011-07-23	137.43	17.57	184.89	LB	LP-LB-P2	2010-12-07	488.869	17.57	184.89	LB
LP-LB-P3	2011-07-23	598.227	17.57	184.89	LB	LP-LB-P2	2010-12-07	389.198	17.57	184.89	LB
LP-LB-P3	2011-07-23	91.5541	17.57	184.89	LB	LP-LB-P2	2010-12-07	221.505	17.57	184.89	LB
LP-LB-P3	2011-07-23	589.721	17.57	184.89	LB	LP-LB-P4	2010-12-07	139.647	17.57	184.89	LB
LP-LB-P3	2011-07-23	152.548	17.57	184.89	LB	LP-LB-P4	2010-12-07	101.209	17.57	184.89	LB
LP-LB-P3	2011-07-23	179.485	17.57	184.89	LB	LP-LB-P4	2010-12-07	80.1404	17.57	184.89	LB
LP-LB-P3	2011-07-23	172.065	17.57	184.89	LB	LP-LB-P4	2010-12-07	62.0922	17.57	184.89	LB
LP-LB-P3	2011-07-23	423.871	17.57	184.89	LB	LP-LB-P4	2010-12-07	204.934	17.57	184.89	LB
LP-LB-P3	2011-07-23	264.464	17.57	184.89	LB	LP-LB-P4	2010-12-07	177.288	17.57	184.89	LB
LP-LB-P3	2011-07-23	305.896	17.57	184.89	LB	LP-LB-P4	2010-12-07	146.918	17.57	184.89	LB
LP-LB-P3	2011-07-23	396.284	17.57	184.89	LB	LP-LB-P4	2010-12-07	138.339	17.57	184.89	LB
LP-LB-P3	2011-07-23	84.5078	17.57	184.89	LB	LP-LB-P4	2010-12-07	154.461	17.57	184.89	LB
LP-LB-P3	2011-07-23	230.437	17.57	184.89	LB	LP-LB-P4	2010-12-07	461.703	17.57	184.89	LB
LP-LB-P3	2011-07-23	270.048	17.57	184.89	LB	LP-LB-P4	2010-12-07	153.705	17.57	184.89	LB
LP-LB-P3	2011-07-23	185.481	17.57	184.89	LB	LP-LB-P4	2010-12-07	61.1273	17.57	184.89	LB
LP-LB-P3	2011-07-23	117.265	17.57	184.89	LB	LP-LB-P4	2010-12-07	189.671	17.57	184.89	LB
LP-LB-P3	2011-07-23	134.398	17.57	184.89	LB	LP-LB-P4	2010-12-07	152.252	17.57	184.89	LB
LP-LB-P3	2011-07-23	258.447	17.57	184.89	LB	LP-LB-P4	2010-12-07	253.232	17.57	184.89	LB
LP-LB-P3	2011-07-23	64.6867	17.57	184.89	LB	LP-LB-P4	2010-12-07	130.133	17.57	184.89	LB
LP-LB-P3	2011-07-23	237.594	17.57	184.89	LB	LP-LB-P4	2010-12-07	407.811	17.57	184.89	LB
LP-LB-P3	2011-07-23	241.084	17.57	184.89	LB	LP-LB-P4	2010-12-07	224.832	17.57	184.89	LB
LP-LB-P3	2011-07-23	136.769	17.57	184.89	LB	LP-LB-P4	2010-12-07	39.7829	17.57	184.89	LB
LP-LB-P3	2011-07-23	543.681	17.57	184.89	LB	LP-LB-P4	2010-12-07	196.902	17.57	184.89	LB
LP-LB-P3	2011-07-23	293.092	17.57	184.89	LB	LP-LB-P4	2010-12-07	393.025	17.57	184.89	LB
LP-LB-P3	2011-07-23	393.766	17.57	184.89	LB	LP-LB-P4	2010-12-07	222.203	17.57	184.89	LB
LP-LB-P3	2011-07-23	435.579	17.57	184.89	LB	LP-LB-P4	2010-12-07	120.342	17.57	184.89	LB
LP-LB-P3	2011-07-23	224.972	17.57	184.89	LB	LP-LB-P4	2010-12-07	507.456	17.57	184.89	LB
LP-LB-P3	2011-07-23	266.035	17.57	184.89	LB	LP-LB-P4	2010-12-07	321.595	17.57	184.89	LB
LP-LB-P3	2011-07-23	256.003	17.57	184.89	LB	LP-LB-P4	2010-12-07	102.892	17.57	184.89	LB
LP-LB-P3	2011-07-23	174.712	17.57	184.89	LB	LP-LB-P4	2010-12-07	309.169	17.57	184.89	LB
LP-LB-P3	2011-07-23	377.456	17.57	184.89	LB	LP-LB-P4	2010-12-07	145.202	17.57	184.89	LB
LP-LB-P3	2011-07-23	245.915	17.57	184.89	LB	LP-LB-P4	2010-12-07	106.088	17.57	184.89	LB
LP-LB-P3	2011-07-23	243.304	17.57	184.89	LB	LP-LB-P4	2010-12-07	461.412	17.57	184.89	LB
LP-LB-P3	2011-07-23	245.798	17.57	184.89	LB	LP-LB-P4	2010-12-07	199.707	17.57	184.89	LB
LP-LB-P6	2011-06-17	78.9751	17.57	184.89	LB	LP-LB-P4	2010-12-07	138.607	17.57	184.89	LB
LP-LB-P6	2011-06-17	119.188	17.57	184.89	LB	LP-LB-P4	2010-12-07	232.003	17.57	184.89	LB
LP-LB-P6	2011-06-17	231.402	17.57	184.89	LB	LP-LB-P4	2010-12-07	81.3552	17.57	184.89	LB
LP-LB-P6	2011-06-17	69.0437	17.57	184.89	LB	LP-LB-P4	2010-12-07	217.639	17.57	184.89	LB
LP-LB-P6	2011-06-17	96.5897	17.57	184.89	LB	LP-LB-P4	2010-12-07	214.479	17.57	184.89	LB
LP-LB-P6	2011-06-17	165.863	17.57	184.89	LB	LP-LB-P4	2010-12-07	161.288	17.57	184.89	LB
LP-LB-P6	2011-06-17	257.807	17.57	184.89	LB	LP-LB-P4	2010-12-07	208.635	17.57	184.89	LB
LP-LB-P6	2011-06-17	97.8796	17.57	184.89	LB	LP-LB-P4	2010-12-07	284.407	17.57	184.89	LB
LP-LB-P6	2011-06-17	167.897	17.57	184.89	LB	LP-LB-P4	2010-12-07	294.534	17.57	184.89	LB
LP-LB-P6	2011-06-17	92.7705	17.57	184.89	LB	LP-LB-P4	2010-12-07	275.428	17.57	184.89	LB
LP-LB-P6	2011-06-17	278.769	17.57	184.89	LB	LP-LB-P4	2010-12-07	370.417	17.57	184.89	LB
LP-LB-P6	2011-06-17	47.6445	17.57	184.89	LB	LP-LB-P4	2010-12-07	363.951	17.57	184.89	LB
LP-LB-P6	2011-06-17	42.4758	17.57	184.89	LB	LP-LB-P4	2010-12-07	563.894	17.57	184.89	LB
LP-LB-P6	2011-06-17	63.5524	17.57	184.89	LB	LP-LB-P4	2010-12-07	341.077	17.57	184.89	LB
LP-LB-P6	2011-06-17	105.743	17.57	184.89	LB	LP-LB-P4	2010-12-07	158.106	17.57	184.89	LB
LP-LB-P6	2011-06-17	144.571	17.57	184.89	LB	LP-LB-P4	2010-12-07	286.313	17.57	184.89	LB
LP-LB-P6	2011-06-17	328.111	17.57	184.89	LB	LP-LB-P4	2010-12-07	287.68	17.57	184.89	LB
LP-LB-P6	2011-06-17	221.42	17.57	184.89	LB	LP-LB-P4	2010-12-07	492.65	17.57	184.89	LB
LP-LB-P6	2011-06-17	257.81	17.57	184.89	LB	LP-LB-P4	2010-12-07	241.232	17.57	184.89	LB
LP-LB-P6	2011-06-17	156.194	17.57	184.89	LB	LP-LB-P4	2010-12-07	155.718	17.57	184.89	LB
LP-LB-P6	2011-06-17	207.596	17.57	184.89	LB	LP-LB-P4	2010-12-07	347.846	17.57	184.89	LB
LP-LB-P6	2011-06-17	396.537	17.57	184.89	LB	LP-LB-P4	2010-12-07	315.293	17.57	184.89	LB
LP-LB-P6	2011-06-17	206.231	17.57	184.89	LB	LP-LB-P4	2010-12-07	240.432	17.57	184.89	LB
LP-LB-P6	2011-06-17	62.2096	17.57	184.89	LB	LP-LB-P4	2010-12-07	317.722	17.57	184.89	LB
LP-LB-P6	2011-06-17	102.637	17.57	184.89	LB	LP-LB-P4	2010-12-07	428.651	17.57	184.89	LB
LP-LB-P6	2011-06-17	135.08	17.57	184.89	LB	LP-LB-P4	2010-12-07	295.755	17.57	184.89	LB
LP-LB-P6	2011-06-17	130.993	17.57	184.89	LB	LP-LB-P4	2010-12-07	221.156	17.57	184.89	LB
LP-LB-P6	2011-06-17	146.002	17.57	184.89	LB	LP-LB-P4	2010-12-07	227.446	17.57	184.89	LB
LP-LB-P6	2011-06-17	189.683	17.57	184.89	LB	LP-LB-P4	2010-12-07	470.854	17.57	184.89	LB
LP-LB-P6	2011-06-17	172.645	17.57	184.89	LB	LP-LB-P4	2010-12-07	470.926	17.57	184.89	LB
LP-LB-P6	2011-06-17	172.796	17.57	184.89	LB	LP-LB-P4	2010-12-07	527.066	17.57	184.89	LB
LP-LB-P6	2011-06-17	262.787	17.57	184.89	LB	LP-LB-P4	2010-12-07	499.827	17.57	184.89	LB
LP-LB-P6	2011-06-17	163.769	17.57	184.89	LB	LP-LB-P4	2010-12-07	381.961	17.57	184.89	LB
LP-LB-P6	2011-06-17	156.056	17.57	184.89	LB	LP-LB-P4	2010-12-07	263.032	17.57	184.89	LB
LP-LB-P6	2011-06-17	208.711	17.57	184.89	LB	LP-LB-P4	2010-12-07	121.248	17.57	184.89	LB
LP-LB-P6	2011-06-17	116.975	17.57	184.89	LB	LP-LB-P4	2010-12-07	118.146	17.57	184.89	LB
LP-LB-P6	2011-06-17	324.034	17.57	184.89	LB	LP-LB-P4	2010-12-07	168.824	17.57	184.89	LB
LP-LB-P6	2011-06-17	153.602	17.57	184.89	LB	LP-LB-P4	2010-12-07	483.139	17.57	184.89	LB
LP-LB-P6	2011-06-17	137.637	17.57	184.89	LB	LP-LB-P4	2010-12-07	487.566	17.57	184.89	LB
LP-LB-P6	2011-06-17	54.0013	17.57	184.89	LB	LP-LB-P4	2010-12-07	418.586	17.57	184.89	LB
LP-LB-P6	2011-06-17	256.374	17.57	184.89	LB	LP-LB-P4	2010-12-07	329.365	17.57	184.89	LB
LP-LB-P6	2011-06-17	297.745	17.57	184.89	LB	LP-LB-P4	2010-12-07	549.638	17.57	184.89	LB
LP-LB-P6	2011-06-17	208.89	17.57	184.89	LB	LP-LB-P4	2010-12-07	399.194	17.57	184.89	LB
LP-LB-P6	2011-06-17	224.262	17.57	184.89	LB	LP-LB-P4	2010-12-07	99.3666	17.57	184.89	LB
LP-LB-P6	2011-06-17	144.626	17.57	184.89	LB	LP-LB-P4	2010-12-07	287.267	17.57	184.89	LB
LP-LB-P6	2011-06-17	182.294	17.57	184.89	LB	LP-LB-P4	2010-12-07	504.946	17.57	184.89	LB
LP-LB-P6	2011-06-17	211.041	17.57	184.89	LB	LP-LB-P4	2010-12-07	224.583	17.57	184.89	LB
LP-LB-P6	2011-06-17	123.914	17.57	184.89	LB	LP-LB-P4	2010-12-07	310.305	17.57	184.89	LB
LP-LB-P6	2011-06-17	84.7674	17.57	184.89	LB	LP-LB-P4	2010-12-07	333.633	17.57	184.89	LB
LP-LB-P6	2011-06-17	254.102	17.57	184.89	LB	LP-LB-P4	2010-12-07	248.133	17.57	184.89	LB
LP-LB-P6	2011-06-17	163.867	17.57	184.89	LB	LP-LB-P4	2010-12-07	406.225	17.57	184.89	LB
LP-LB-P6	2011-06-17	192.198	17.57	184.89	LB	LP-LB-P4	2010-12-07	157.297	17.57	184.89	LB
LP-LB-P6	2011-06-17	213.943	17.57	184.89	LB	LP-LB-P4	2010-12-07	77.2037	17.57	184.89	LB
LP-LB-P6	2011-06-17	252.996	17.57	184.89	LB	LP-LB-P4	2010-12-07	217.203	17.57	184.89	LB
LP-LB-P6	2011-06-17	216.978	17.57	184.89	LB	LP-LB-P4	2010-12-07	130.526	17.57	184.89	LB
LP-LB-P6	2011-06-17	145.911	17.57	184.89	LB	LP-LB-P4	2010-12-07	179.357	17.57	184.89	LB
LP-LB-P6	2011-06-17	293.559	17.57	184.89	LB	LP-LB-P4	2010-12-07	93.7345	17.57	184.89	LB
LP-LB-P6	2011-06-17	162.401	17.57	184.89	LB	LP-LB-P4	2010-12-07	63.433	17.57	184.89	LB
LP-LB-P6	2011-06-17	266.132	17.57	184.89	LB	LP-LB-P4	2010-12-07	67.6277	17.57	184.89	LB
LP-LB-P6	2011-06-17	170.576	17.57	184.89	LB	LP-LB-P4	2010-12-07	162.624	17.57	184.89	LB
LP-LB-P6	2011-06-17	290.154	17.57	184.89	LB	LP-LB-P4	2010-12-07	205.436	17.57	184.89	LB
LP-LB-P6	2011-06-17	269.491	17.57	184.89	LB	LP-LB-P4	2010-12-07	130.054	17.57	184.89	LB
LP-LB-P6	2011-06-17	296.181	17.57	184.89	LB	LP-LB-P4	2010-12-07	102.805	17.57	184.89	LB
LP-LB-P6	2011-06-17	254.016	17.57	184.89	LB	LP-LB-P4	2010-12-07	89.3823	17.57	184.89	LB
LP-LB-P6	2011-06-17	196.798	17.57	184.89	LB	LP-LB-P4	2010-12-07	357.808	17.57	184.89	LB
LP-LB-P6	2011-06-17	94.0556	17.57	184.89	LB	LP-LB-P4	2010-12-07	159.7	17.57	184.89	LB
LP-LB-P6	2011-06-17	75.675	17.57	184.89	LB	LP-LB-P4	2010-12-07	220.357	17.57	184.89	LB
LP-LB-P6	2011-06-17	218.321	17.57	184.89	LB	LP-LB-P4	2010-12-07	145.829	17.57	184.89	LB
LP-LB-P6	2011-06-17	249.55	17.57	184.89	LB	LP-LB-P4	2010-12-07	152.818	17.57	184.89	LB
LP-LB-P6	2011-06-17	213.453	17.57	184.89	LB	LP-LB-P4	2010-12-07	166.757	17.57	184.89	LB
LP-LB-P6	2011-06-17	173.614	17.57	184.89	LB	LP-LB-P4	2010-12-07	173.22	17.57	184.89	LB
LP-LB-P6	2011-06-17	177.213	17.57	184.89	LB	LP-LB-P4	2010-12-07	110.497	17.57	184.89	LB
LP-LB-P6	2011-06-17	287.027	17.57	184.89	LB	LP-LB-P4	2010-12-07	175.455	17.57	184.89	LB
LP-LB-P6	2011-06-17	457.741	17.57	184.89	LB	LP-LB-P4	2010-12-07	170.667	17.57	184.89	LB
LP-LB-P6	2011-06-17	188.631	17.57	184.89	LB	LP-LB-P4	2010-12-07	221.854	17.57	184.89	LB
LP-LB-P6	2011-06-17	78.8403	17.57	184.89	LB	LP-LB-P4	2010-12-07	467.812	17.57	184.89	LB
LP-LB-P6	2011-06-17	288.918	17.57	184.89	LB	LP-LB-P4	2010-12-07	293.416	17.57	184.89	LB
LP-LB-P6	2011-06-17	220.1	17.57	184.89	LB	LP-LB-P4	2010-12-07	234.795	17.57	184.89	LB
LP-LB-P6	2011-06-17	299.314	17.57	184.89	LB	LP-LB-P4	2010-12-07	181.319	17.57	184.89	LB
LP-LB-P6	2011-06-17	216.777	17.57	184.89	LB	LP-LB-P4	2010-12-07	165.058	17.57	184.89	LB
LP-LB-P6	2011-06-17	233.87	17.57	184.89	LB	LP-LB-P4	2010-12-07	224.178	17.57	184.89	LB
LP-LB-P6	2011-06-17	374.125	17.57	184.89	LB	LP-LB-P4	2010-12-07	174.309	17.57	184.89	LB
LP-LB-P6	2011-06-17	122.551	17.57	184.89	LB	LP-LB-P4	2010-12-07	102.632	17.57	184.89	LB
LP-LB-P6	2011-06-17	137.447	17.57	184.89	LB	LP-LB-P4	2010-12-07	122.292	17.57	184.89	LB
LP-LB-P6	2011-06-17	273.533	17.57	184.89	LB	LP-LB-P4	2010-12-07	250.927	17.57	184.89	LB
LP-LB-P6	2011-06-17	122.612	17.57	184.89	LB	LP-LB-P4	2010-12-07	182.546	17.57	184.89	LB
LP-LB-P6	2011-06-17	141.172	17.57	184.89	LB	LP-LB-P4	2010-12-07	296.393	17.57	184.89	LB
LP-LB-P6	2011-06-17	155.463	17.57	184.89	LB	LP-LB-P4	2010-12-07	212.393	17.57	184.89	LB
LP-LB-P6	2011-06-17	150.473	17.57	184.89	LB	LP-LB-P4	2010-12-07	192.114	17.57	184.89	LB
LP-LB-P6	2011-06-17	240.09	17.57	184.89	LB	LP-LB-P4	2010-12-07	117.426	17.57	184.89	LB
LP-LB-P6	2011-06-17	300.005	17.57	184.89	LB	LP-LB-P4	2010-12-07	67.9534	17.57	184.89	LB
LP-LB-P6	2011-06-17	223.462	17.57	184.89	LB	LP-LB-P4	2010-12-07	98.3373	17.57	184.89	LB
LP-LB-P6	2011-06-17	319.608	17.57	184.89	LB	LP-LB-P4	2010-12-07	107.183	17.57	184.89	LB
LP-LB-P6	2011-06-17	147.825	17.57	184.89	LB	LP-LB-P4	2010-12-07	427.558	17.57	184.89	LB
LP-LB-P6	2011-06-17	183.341	17.57	184.89	LB	LP-LB-P4	2010-12-07	210.743	17.57	184.89	LB
LP-LB-P6	2011-06-17	190.147	17.57	184.89	LB	LP-LB-P4	2010-12-07	261.871	17.57	184.89	LB
LP-LB-P6	2011-06-17	143.917	17.57	184.89	LB	LP-LB-P4	2010-12-07	94.6547	17.57	184.89	LB
LP-LB-P6	2011-06-17	128.317	17.57	184.89	LB	LP-LB-P4	2010-12-07	127.805	17.57	184.89	LB
LP-LB-P6	2011-06-17	138.791	17.57	184.89	LB	LP-LB-P4	2010-12-07	135.918	17.57	184.89	LB
LP-LB-P6	2011-06-17	107.965	17.57	184.89	LB	LP-LB-P4	2010-12-07	166.403	17.57	184.89	LB
LP-LB-P6	2011-06-17	65.6042	17.57	184.89	LB	LP-LB-P4	2010-12-07	148.821	17.57	184.89	LB
LP-LB-P6	2011-06-17	148.172	17.57	184.89	LB	LP-LB-P4	2010-12-07	421.28	17.57	184.89	LB
LP-LB-P6	2011-06-17	171.299	17.57	184.89	LB	LP-LB-P4	2010-12-07	161.292	17.57	184.89	LB
LP-LB-P6	2011-06-17	286.65	17.57	184.89	LB	LP-LB-P4	2010-12-07	390.17	17.57	184.89	LB
LP-LB-P6	2011-06-17	132.631	17.57	184.89	LB	LP-LB-P4	2010-12-07	729.335	17.57	184.89	LB
LP-LB-P6	2011-06-17	109.042	17.57	184.89	LB	LP-LB-P4	2010-12-07	102.112	17.57	184.89	LB
LP-LB-P6	2011-06-17	113.296	17.57	184.89	LB	LP-LB-P4	2010-12-07	311.518	17.57	184.89	LB
LP-LB-P6	2011-06-17	184.865	17.57	184.89	LB	LP-LB-P4	2010-12-07	550.46	17.57	184.89	LB
LP-LB-P6	2011-06-17	214.984	17.57	184.89	LB	LP-LB-P4	2010-12-07	118.935	17.57	184.89	LB
LP-LB-P6	2011-06-17	214.787	17.57	184.89	LB	LP-LB-P4	2010-12-07	109.19	17.57	184.89	LB
LP-LB-P6	2011-06-17	117.253	17.57	184.89	LB	LP-LB-P4	2010-12-07	183.726	17.57	184.89	LB
LP-LB-P6	2011-06-17	304.267	17.57	184.89	LB	LP-LB-P4	2010-12-07	463.213	17.57	184.89	LB
LP-LB-P6	2011-06-17	215.342	17.57	184.89	LB	LP-LB-P4	2010-12-07	118.571	17.57	184.89	LB
LP-LB-P6	2011-06-17	246.624	17.57	184.89	LB	LP-LB-P4	2010-12-07	254.984	17.57	184.89	LB
LP-LB-P6	2011-06-17	150.218	17.57	184.89	LB	LP-LB-P4	2010-12-07	84.8966	17.57	184.89	LB
LP-LB-P6	2011-06-17	69.6888	17.57	184.89	LB	LP-LB-P4	2010-12-07	152.184	17.57	184.89	LB
LP-LB-P6	2011-06-17	377.3	17.57	184.89	LB	LP-LB-P4	2010-12-07	182.525	17.57	184.89	LB
LP-LB-P6	2011-06-17	217.903	17.57	184.89	LB	LP-LB-P4	2010-12-07	484.056	17.57	184.89	LB
LP-LB-P6	2011-06-17	255.75	17.57	184.89	LB	LP-LB-P4	2010-12-07	391.969	17.57	184.89	LB
LP-LB-P6	2011-06-17	160.638	17.57	184.89	LB	LP-LB-P4	2010-12-07	494.575	17.57	184.89	LB
LP-LB-P6	2011-06-17	270.751	17.57	184.89	LB	LP-LB-P4	2010-12-07	150.097	17.57	184.89	LB
LP-LB-P6	2011-06-17	73.4091	17.57	184.89	LB	LP-LB-P4	2010-12-07	384.421	17.57	184.89	LB
LP-LB-P6	2011-06-17	113.474	17.57	184.89	LB	LP-LB-P4	2010-12-07	218.399	17.57	184.89	LB
LP-LB-P6	2011-06-17	69.3393	17.57	184.89	LB	LP-LB-P4	2010-12-07	297.578	17.57	184.89	LB
LP-LB-P6	2011-06-17	109.963	17.57	184.89	LB	LP-LB-P4	2010-12-07	128.361	17.57	184.89	LB
LP-LB-P6	2011-06-17	115.96	17.57	184.89	LB	LP-LB-P4	2010-12-07	423.739	17.57	184.89	LB
LP-LB-P6	2011-06-17	205.279	17.57	184.89	LB	LP-LB-P4	2010-12-07	518.581	17.57	184.89	LB
LP-LB-P6	2011-06-17	175.653	17.57	184.89	LB	LP-LB-P4	2010-12-07	385.731	17.57	184.89	LB
LP-LB-P6	2011-06-17	124.916	17.57	184.89	LB	LP-LB-P4	2010-12-07	452.819	17.57	184.89	LB
LP-LB-P6	2011-06-17	177.077	17.57	184.89	LB	LP-LB-P4	2010-12-07	135.769	17.57	184.89	LB
LP-LB-P6	2011-06-17	188.146	17.57	184.89	LB	LP-LB-P4	2010-12-07	97.2968	17.57	184.89	LB
LP-LB-P6	2011-06-17	252.032	17.57	184.89	LB	LP-LB-P4	2010-12-07	118.871	17.57	184.89	LB
LP-LB-P6	2011-06-17	198.084	17.57	184.89	LB	LP-LB-P4	2010-12-07	547.266	17.57	184.89	LB
LP-LB-P6	2011-06-17	185.883	17.57	184.89	LB	LP-LB-P4	2010-12-07	86.8071	17.57	184.89	LB
LP-LB-P6	2011-06-17	103.689	17.57	184.89	LB	LP-LB-P4	2010-12-07	300.628	17.57	184.89	LB
LP-LB-P6	2011-06-17	432.24	17.57	184.89	LB	LP-LB-P4	2010-12-07	84.5563	17.57	184.89	LB
LP-LB-P6	2011-06-17	104.123	17.57	184.89	LB	LP-LB-P4	2010-12-07	417.212	17.57	184.89	LB
LP-LB-P6	2011-06-17	170.681	17.57	184.89	LB	LP-LB-P4	2010-12-07	445.086	17.57	184.89	LB
LP-LB-P6	2011-06-17	221.025	17.57	184.89	LB	LP-LB-P4	2010-12-07	622.463	17.57	184.89	LB
LP-LB-P6	2011-06-17	221.338	17.57	184.89	LB	LP-LB-P4	2010-12-07	178.92	17.57	184.89	LB
LP-LB-P6	2011-06-17	104.174	17.57	184.89	LB	LP-LB-P4	2010-12-07	151.277	17.57	184.89	LB
LP-LB-P6	2011-06-17	89.9654	17.57	184.89	LB	LP-LB-P4	2010-12-07	351.545	17.57	184.89	LB
LP-LB-P6	2011-06-17	145.225	17.57	184.89	LB	LP-LB-P4	2010-12-07	301.981	17.57	184.89	LB
LP-LB-P6	2011-06-17	208.467	17.57	184.89	LB	LP-LB-P4	2010-12-07	151.284	17.57	184.89	LB
LP-LB-P6	2011-06-17	130.114	17.57	184.89	LB	LP-LB-P4	2010-12-07	113.607	17.57	184.89	LB
LP-LB-P6	2011-06-17	153.149	17.57	184.89	LB	LP-LB-P4	2010-12-07	177.793	17.57	184.89	LB
LP-LB-P6	2011-06-17	209.777	17.57	184.89	LB	LP-LB-P4	2010-12-07	183.05	17.57	184.89	LB
LP-LB-P6	2011-06-17	216.791	17.57	184.89	LB	LP-LB-P4	2010-12-07	379.706	17.57	184.89	LB
LP-LB-P6	2011-06-17	104.295	17.57	184.89	LB	LP-LB-P4	2010-12-07	425.084	17.57	184.89	LB
LP-LB-P6	2011-06-17	239.637	17.57	184.89	LB	LP-LB-P4	2010-12-07	344.732	17.57	184.89	LB
LP-LB-P6	2011-06-17	160.203	17.57	184.89	LB	LP-LB-P4	2010-12-07	173.134	17.57	184.89	LB
LP-LB-P6	2011-06-17	145.373	17.57	184.89	LB	LP-LB-P4	2010-12-07	128.628	17.57	184.89	LB
LP-LB-P6	2011-06-17	231.297	17.57	184.89	LB	LP-LB-P4	2010-12-07	97.6468	17.57	184.89	LB
LP-LB-P6	2011-06-17	255.547	17.57	184.89	LB	LP-LB-P4	2010-12-07	355.253	17.57	184.89	LB
LP-LB-P6	2011-06-17	99.5115	17.57	184.89	LB	LP-LB-P4	2010-12-07	416.616	17.57	184.89	LB
LP-LB-P6	2011-06-17	180.394	17.57	184.89	LB	LP-LB-P4	2010-12-07	113.038	17.57	184.89	LB
LP-LB-P6	2011-06-17	206.09	17.57	184.89	LB	LP-LB-P4	2010-12-07	382.601	17.57	184.89	LB
LP-LB-P6	2011-06-17	207.145	17.57	184.89	LB	LP-LB-P4	2010-12-07	282.04	17.57	184.89	LB
LP-LB-P6	2011-06-17	89.9645	17.57	184.89	LB	LP-LB-P4	2010-12-07	336.984	17.57	184.89	LB
LP-LB-P6	2011-06-17	123.182	17.57	184.89	LB	LP-LB-P4	2010-12-07	188.799	17.57	184.89	LB
LP-LB-P6	2011-06-17	86.3799	17.57	184.89	LB	LP-LB-P4	2010-12-07	326.541	17.57	184.89	LB
LP-LB-P6	2011-06-17	123.638	17.57	184.89	LB	LP-LB-P4	2010-12-07	506.082	17.57	184.89	LB
LP-LB-P6	2011-06-17	310.874	17.57	184.89	LB	LP-LB-P4	2010-12-07	311.978	17.57	184.89	LB
LP-LB-P6	2011-06-17	157.879	17.57	184.89	LB	LP-LB-P4	2010-12-07	405.796	17.57	184.89	LB
LP-LB-P6	2011-06-17	207.767	17.57	184.89	LB	LP-LB-P4	2010-12-07	117.157	17.57	184.89	LB
LP-LB-P6	2011-06-17	159.085	17.57	184.89	LB	LP-LB-P4	2010-12-07	456.907	17.57	184.89	LB
LP-LB-P6	2011-06-17	151.646	17.57	184.89	LB	LP-LB-P4	2010-12-07	179.035	17.57	184.89	LB
LP-LB-P6	2011-06-17	153.459	17.57	184.89	LB	LP-LB-P4	2010-12-07	422.102	17.57	184.89	LB
LP-LB-P6	2011-06-17	110.227	17.57	184.89	LB	LP-LB-P4	2010-12-07	582.148	17.57	184.89	LB
LP-LB-P6	2011-06-17	186.057	17.57	184.89	LB	LP-LB-P4	2010-12-07	406.341	17.57	184.89	LB
LP-LB-P6	2011-06-17	228.16	17.57	184.89	LB	LP-LB-P4	2010-12-07	131.988	17.57	184.89	LB
LP-LB-P6	2011-06-17	239.037	17.57	184.89	LB	LP-LB-P4	2010-12-07	101.373	17.57	184.89	LB
LP-LB-P6	2011-06-17	183.604	17.57	184.89	LB	LP-LB-P4	2010-12-07	336.496	17.57	184.89	LB
LP-LB-P6	2011-06-17	156.57	17.57	184.89	LB	LP-LB-P4	2010-12-07	442.595	17.57	184.89	LB
LP-LB-P6	2011-06-17	348.552	17.57	184.89	LB	LP-LB-P4	2010-12-07	120.008	17.57	184.89	LB
LP-LB-P6	2011-06-17	238.62	17.57	184.89	LB	LP-LB-P4	2010-12-07	264.913	17.57	184.89	LB
LP-LB-P6	2011-06-17	245.966	17.57	184.89	LB	LP-LB-P4	2010-12-07	350.319	17.57	184.89	LB
LP-LB-P6	2011-06-17	236.455	17.57	184.89	LB	LP-LB-P4	2010-12-07	348.122	17.57	184.89	LB
LP-LB-P6	2011-06-17	106.18	17.57	184.89	LB	LP-LB-P4	2010-12-07	287.972	17.57	184.89	LB
LP-LB-P6	2011-06-17	95.3394	17.57	184.89	LB	LP-LB-P4	2010-12-07	289.311	17.57	184.89	LB
LP-LB-P6	2011-06-17	148.661	17.57	184.89	LB	LP-LB-P4	2010-12-07	143.272	17.57	184.89	LB
LP-LB-P6	2011-06-17	135.889	17.57	184.89	LB	LP-LB-P4	2010-12-07	276.352	17.57	184.89	LB
LP-LB-P6	2011-06-17	113.852	17.57	184.89	LB	LP-LB-P4	2010-12-07	129.983	17.57	184.89	LB
LP-LB-P6	2011-06-17	108.122	17.57	184.89	LB	LP-LB-P4	2010-12-07	471.243	17.57	184.89	LB
LP-LB-p7	2011-06-17	142.962	17.57	184.89	LB	LP-LB-P4	2010-12-07	354.821	17.57	184.89	LB
LP-LB-p7	2011-06-17	126.475	17.57	184.89	LB	LP-LB-P4	2010-12-07	464.182	17.57	184.89	LB
LP-LB-p7	2011-06-17	93.5064	17.57	184.89	LB	LP-LB-P4	2010-12-07	463.763	17.57	184.89	LB
LP-LB-p7	2011-06-17	91.3925	17.57	184.89	LB	LP-LB-P4	2010-12-07	459.343	17.57	184.89	LB
LP-LB-p7	2011-06-17	111.41	17.57	184.89	LB	LP-LB-P4	2010-12-07	67.8218	17.57	184.89	LB
LP-LB-p7	2011-06-17	90.1258	17.57	184.89	LB	LP-LB-P4	2010-12-07	126.717	17.57	184.89	LB
LP-LB-p7	2011-06-17	178.498	17.57	184.89	LB	LP-LB-P4	2010-12-07	133.713	17.57	184.89	LB
LP-LB-p7	2011-06-17	270.686	17.57	184.89	LB	LP-LB-P4	2010-12-07	368.196	17.57	184.89	LB
LP-LB-p7	2011-06-17	222.266	17.57	184.89	LB	LP-LB-P4	2010-12-07	527.718	17.57	184.89	LB
LP-LB-p7	2011-06-17	260.287	17.57	184.89	LB	LP-LB-P4	2010-12-07	561.085	17.57	184.89	LB
LP-LB-p7	2011-06-17	197.024	17.57	184.89	LB	LP-LB-P4	2010-12-07	449.625	17.57	184.89	LB
LP-LB-p7	2011-06-17	258.073	17.57	184.89	LB	LP-LB-P4	2010-12-07	199.079	17.57	184.89	LB
LP-LB-p7	2011-06-17	198.953	17.57	184.89	LB	LP-LB-P4	2010-12-07	94.4306	17.57	184.89	LB
LP-LB-p7	2011-06-17	107.093	17.57	184.89	LB	LP-LB-P4	2010-12-07	279.672	17.57	184.89	LB
LP-LB-p7	2011-06-17	221.801	17.57	184.89	LB	LP-LB-P4	2010-12-07	318.073	17.57	184.89	LB
LP-LB-p7	2011-06-17	121.689	17.57	184.89	LB	LP-LB-P4	2010-12-07	84.3144	17.57	184.89	LB
LP-LB-p7	2011-06-17	257.848	17.57	184.89	LB	LP-LB-P4	2010-12-07	157.862	17.57	184.89	LB
LP-LB-p7	2011-06-17	128.828	17.57	184.89	LB	LP-LB-P4	2010-12-07	114.65	17.57	184.89	LB
LP-LB-p7	2011-06-17	138.068	17.57	184.89	LB	LP-LB-P4	2010-12-07	142.134	17.57	184.89	LB
LP-LB-p7	2011-06-17	112.071	17.57	184.89	LB	LP-LB-P4	2010-12-07	269.6	17.57	184.89	LB
LP-LB-p7	2011-06-17	144.152	17.57	184.89	LB	LP-LB-P4	2010-12-07	199.459	17.57	184.89	LB
LP-LB-p7	2011-06-17	233.531	17.57	184.89	LB	LP-LB-P4	2010-12-07	279.134	17.57	184.89	LB
LP-LB-p7	2011-06-17	227.967	17.57	184.89	LB	LP-LB-P4	2010-12-07	396.261	17.57	184.89	LB
LP-LB-p7	2011-06-17	276.183	17.57	184.89	LB	LP-LB-P4	2010-12-07	103.79	17.57	184.89	LB
LP-LB-p7	2011-06-17	167.631	17.57	184.89	LB	LP-LB-P4	2010-12-07	516.908	17.57	184.89	LB
LP-LB-p7	2011-06-17	94.2553	17.57	184.89	LB	LP-LB-P4	2010-12-07	341.956	17.57	184.89	LB
LP-LB-p7	2011-06-17	67.8799	17.57	184.89	LB	LP-LB-P4	2010-12-07	489.673	17.57	184.89	LB
LP-LB-p7	2011-06-17	253.185	17.57	184.89	LB	LP-LB-P4	2010-12-07	228.842	17.57	184.89	LB
LP-LB-p7	2011-06-17	79.3785	17.57	184.89	LB	LP-LB-P4	2010-12-07	331.571	17.57	184.89	LB
LP-LB-p7	2011-06-17	242.557	17.57	184.89	LB	LP-LB-P4	2010-12-07	91.1692	17.57	184.89	LB
LP-LB-p7	2011-06-17	63.1416	17.57	184.89	LB	LP-LB-P4	2010-12-07	422.901	17.57	184.89	LB
LP-LB-p7	2011-06-17	164.123	17.57	184.89	LB	LP-LB-P4	2010-12-07	336.582	17.57	184.89	LB
LP-LB-p7	2011-06-17	99.3469	17.57	184.89	LB	LP-LB-P4	2010-12-07	502.815	17.57	184.89	LB
LP-LB-p7	2011-06-17	95.0366	17.57	184.89	LB	LP-LB-P4	2010-12-07	334.235	17.57	184.89	LB
LP-LB-p7	2011-06-17	119.524	17.57	184.89	LB	LP-LB-P4	2010-12-07	612.097	17.57	184.89	LB
LP-LB-p7	2011-06-17	210.445	17.57	184.89	LB	LP-LB-P4	2010-12-07	341.7	17.57	184.89	LB
LP-LB-p7	2011-06-17	193.249	17.57	184.89	LB	LP-LB-P4	2010-12-07	395.921	17.57	184.89	LB
LP-LB-p7	2011-06-17	136.214	17.57	184.89	LB	LP-LB-P4	2010-12-07	403.908	17.57	184.89	LB
LP-LB-p7	2011-06-17	122.424	17.57	184.89	LB	LP-LB-P4	2010-12-07	344.142	17.57	184.89	LB
LP-LB-p7	2011-06-17	317.652	17.57	184.89	LB	LP-LB-P4	2010-12-07	131.519	17.57	184.89	LB
LP-LB-p7	2011-06-17	125.137	17.57	184.89	LB	LP-LB-P4	2010-12-07	322.672	17.57	184.89	LB
LP-LB-p7	2011-06-17	163.127	17.57	184.89	LB	LP-LB-P4	2010-12-07	530.704	17.57	184.89	LB
LP-LB-p7	2011-06-17	119.019	17.57	184.89	LB	LP-LB-P4	2010-12-07	260.507	17.57	184.89	LB
LP-LB-p7	2011-06-17	59.9148	17.57	184.89	LB	LP-LB-P4	2010-12-07	292.881	17.57	184.89	LB
LP-LB-p7	2011-06-17	218.608	17.57	184.89	LB	LP-LB-P4	2010-12-07	311.858	17.57	184.89	LB
LP-LB-p7	2011-06-17	212.272	17.57	184.89	LB	LP-LB-P4	2010-12-07	323.741	17.57	184.89	LB
LP-LB-p7	2011-06-17	215.215	17.57	184.89	LB	LP-LB-P4	2010-12-07	212.469	17.57	184.89	LB
LP-LB-p7	2011-06-17	135.558	17.57	184.89	LB	LP-LB-P4	2010-12-07	353.892	17.57	184.89	LB
LP-LB-p7	2011-06-17	127.225	17.57	184.89	LB	LP-LB-P8	2011-02-08	136.663	17.57	184.89	LB
LP-LB-p7	2011-06-17	115.459	17.57	184.89	LB	LP-LB-P8	2011-02-08	109.821	17.57	184.89	LB
LP-LB-p7	2011-06-17	250.555	17.57	184.89	LB	LP-LB-P8	2011-02-08	282.441	17.57	184.89	LB
LP-LB-p7	2011-06-17	87.8129	17.57	184.89	LB	LP-LB-P8	2011-02-08	427.219	17.57	184.89	LB
LP-LB-p7	2011-06-17	171.636	17.57	184.89	LB	LP-LB-P8	2011-02-08	340.002	17.57	184.89	LB
LP-LB-p7	2011-06-17	239.915	17.57	184.89	LB	LP-LB-P8	2011-02-08	284.849	17.57	184.89	LB
LP-LB-p7	2011-06-17	162.393	17.57	184.89	LB	LP-LB-P8	2011-02-08	203.514	17.57	184.89	LB
LP-LB-p7	2011-06-17	338.02	17.57	184.89	LB	LP-LB-P8	2011-02-08	183.573	17.57	184.89	LB
LP-LB-p7	2011-06-17	82.8023	17.57	184.89	LB	LP-LB-P8	2011-02-08	216.724	17.57	184.89	LB
LP-LB-p7	2011-06-17	258.287	17.57	184.89	LB	LP-LB-P8	2011-02-08	392.111	17.57	184.89	LB
LP-LB-p7	2011-06-17	218.913	17.57	184.89	LB	LP-LB-P8	2011-02-08	90.9677	17.57	184.89	LB
LP-LB-p7	2011-06-17	157.74	17.57	184.89	LB	LP-LB-P8	2011-02-08	179.28	17.57	184.89	LB
LP-LB-p7	2011-06-17	258.987	17.57	184.89	LB	LP-LB-P8	2011-02-08	305.525	17.57	184.89	LB
LP-LB-p7	2011-06-17	202.116	17.57	184.89	LB	LP-LB-P8	2011-02-08	185.468	17.57	184.89	LB
LP-LB-p7	2011-06-17	209.8	17.57	184.89	LB	LP-LB-P8	2011-02-08	165.864	17.57	184.89	LB
LP-LB-p7	2011-06-17	154.68	17.57	184.89	LB	LP-LB-P8	2011-02-08	181.139	17.57	184.89	LB
LP-LB-p7	2011-06-17	176.448	17.57	184.89	LB	LP-LB-P8	2011-02-08	382.495	17.57	184.89	LB
LP-LB-p7	2011-06-17	107.385	17.57	184.89	LB	LP-LB-P8	2011-02-08	84.2	17.57	184.89	LB
LP-LB-p7	2011-06-17	270.338	17.57	184.89	LB	LP-LB-P8	2011-02-08	390.729	17.57	184.89	LB
LP-LB-p7	2011-06-17	190.055	17.57	184.89	LB	LP-LB-P8	2011-02-08	171.413	17.57	184.89	LB
LP-LB-p7	2011-06-17	212.421	17.57	184.89	LB	LP-LB-P8	2011-02-08	174.976	17.57	184.89	LB
LP-LB-p7	2011-06-17	219.198	17.57	184.89	LB	LP-LB-P8	2011-02-08	121.765	17.57	184.89	LB
LP-LB-p7	2011-06-17	214.148	17.57	184.89	LB	LP-LB-P8	2011-02-08	224.625	17.57	184.89	LB
LP-LB-p7	2011-06-17	200.816	17.57	184.89	LB	LP-LB-P8	2011-02-08	123.796	17.57	184.89	LB
LP-LB-p7	2011-06-17	126.609	17.57	184.89	LB	LP-LB-P8	2011-02-08	160.581	17.57	184.89	LB
LP-LB-p7	2011-06-17	282.785	17.57	184.89	LB	LP-LB-P8	2011-02-08	129.766	17.57	184.89	LB
LP-LB-p7	2011-06-17	289.75	17.57	184.89	LB	LP-LB-P8	2011-02-08	515.8	17.57	184.89	LB
LP-LB-p7	2011-06-17	181.443	17.57	184.89	LB	LP-LB-P8	2011-02-08	218.616	17.57	184.89	LB
LP-LB-p7	2011-06-17	279.038	17.57	184.89	LB	LP-LB-P8	2011-02-08	162.972	17.57	184.89	LB
LP-LB-p7	2011-06-17	188.854	17.57	184.89	LB	LP-LB-P8	2011-02-08	624.545	17.57	184.89	LB
LP-LB-p7	2011-06-17	212.37	17.57	184.89	LB	LP-LB-P8	2011-02-08	321.311	17.57	184.89	LB
LP-LB-p7	2011-06-17	204.238	17.57	184.89	LB	LP-LB-P8	2011-02-08	372.868	17.57	184.89	LB
LP-LB-p7	2011-06-17	174.371	17.57	184.89	LB	LP-LB-P8	2011-02-08	437.937	17.57	184.89	LB
LP-LB-p7	2011-06-17	252.492	17.57	184.89	LB	LP-LB-P8	2011-02-08	428.896	17.57	184.89	LB
LP-LB-p7	2011-06-17	126.302	17.57	184.89	LB	LP-LB-P8	2011-02-08	360.029	17.57	184.89	LB
LP-LB-p7	2011-06-17	155.8	17.57	184.89	LB	LP-LB-P8	2011-02-08	300.376	17.57	184.89	LB
LP-LB-p7	2011-06-17	230.774	17.57	184.89	LB	LP-LB-P8	2011-02-08	141.723	17.57	184.89	LB
LP-LB-p7	2011-06-17	250.061	17.57	184.89	LB	LP-LB-P8	2011-02-08	367.347	17.57	184.89	LB
LP-LB-p7	2011-06-17	99.7307	17.57	184.89	LB	LP-LB-P8	2011-02-08	202.959	17.57	184.89	LB
LP-LB-p7	2011-06-17	124.708	17.57	184.89	LB	LP-LB-P8	2011-02-08	391.071	17.57	184.89	LB
LP-LB-p7	2011-06-17	226.042	17.57	184.89	LB	LP-LB-P8	2011-02-08	116.417	17.57	184.89	LB
LP-LB-P8	2011-06-17	49.556	17.57	184.89	LB	LP-LB-P8	2011-02-08	437.14	17.57	184.89	LB
LP-LB-P8	2011-06-17	54.5712	17.57	184.89	LB	LP-LB-P8	2011-02-08	395.26	17.57	184.89	LB
LP-LB-P8	2011-06-17	139.79	17.57	184.89	LB	LP-LB-P8	2011-02-08	321.493	17.57	184.89	LB
LP-LB-P8	2011-06-17	93.5866	17.57	184.89	LB	LP-LB-P8	2011-02-08	463.636	17.57	184.89	LB
LP-LB-P8	2011-06-17	85.9372	17.57	184.89	LB	LP-LB-P8	2011-02-08	491.178	17.57	184.89	LB
LP-LB-P8	2011-06-17	64.2312	17.57	184.89	LB	LP-LB-P8	2011-02-08	107.334	17.57	184.89	LB
LP-LB-P8	2011-06-17	93.9117	17.57	184.89	LB	LP-LB-P8	2011-02-08	313.801	17.57	184.89	LB
LP-LB-P8	2011-06-17	37.8742	17.57	184.89	LB	LP-LB-P8	2011-02-08	327.68	17.57	184.89	LB
LP-LB-P8	2011-06-17	104.312	17.57	184.89	LB	LP-LB-P8	2011-02-08	109.714	17.57	184.89	LB
LP-LB-P8	2011-06-17	108.687	17.57	184.89	LB	LP-LB-P8	2011-02-08	376.615	17.57	184.89	LB
LP-LB-P8	2011-06-17	110.111	17.57	184.89	LB	LP-LB-P8	2011-02-08	435.422	17.57	184.89	LB
LP-LB-P8	2011-06-17	104.037	17.57	184.89	LB	LP-LB-P8	2011-02-08	149.833	17.57	184.89	LB
LP-LB-P8	2011-06-17	152.309	17.57	184.89	LB	LP-LB-P8	2011-02-08	118.786	17.57	184.89	LB
LP-LB-P8	2011-06-17	95.9878	17.57	184.89	LB	LP-LB-P8	2011-02-08	146.58	17.57	184.89	LB
LP-LB-P8	2011-06-17	113.922	17.57	184.89	LB	LP-LB-P8	2011-02-08	216.757	17.57	184.89	LB
LP-LB-P8	2011-06-17	138.911	17.57	184.89	LB	LP-LB-P8	2011-02-08	129.199	17.57	184.89	LB
LP-LB-P8	2011-06-17	199.933	17.57	184.89	LB	LP-LB-P8	2011-02-08	135.259	17.57	184.89	LB
LP-LB-P8	2011-06-17	184.956	17.57	184.89	LB	LP-LB-P8	2011-02-08	109.641	17.57	184.89	LB
LP-LB-P8	2011-06-17	153.656	17.57	184.89	LB	LP-LB-P8	2011-02-08	322.429	17.57	184.89	LB
LP-LB-P8	2011-06-17	76.3034	17.57	184.89	LB	LP-LB-P8	2011-02-08	281.063	17.57	184.89	LB
LP-LB-P8	2011-06-17	205.917	17.57	184.89	LB	LP-LB-P8	2011-02-08	288.787	17.57	184.89	LB
LP-LB-P8	2011-06-17	247.552	17.57	184.89	LB	LP-LB-P8	2011-02-08	340.368	17.57	184.89	LB
LP-LB-P8	2011-06-17	67.3223	17.57	184.89	LB	LP-LB-P8	2011-02-08	374.083	17.57	184.89	LB
LP-LB-P8	2011-06-17	180.92	17.57	184.89	LB	LP-LB-P8	2011-02-08	433.27	17.57	184.89	LB
LP-LB-P8	2011-06-17	108.01	17.57	184.89	LB	LP-LB-P8	2011-02-08	171.733	17.57	184.89	LB
LP-LB-P8	2011-06-17	240.847	17.57	184.89	LB	LP-LB-P8	2011-02-08	290.056	17.57	184.89	LB
LP-LB-P8	2011-06-17	287.094	17.57	184.89	LB	LP-LB-P8	2011-02-08	329.101	17.57	184.89	LB
LP-LB-P8	2011-06-17	53.3525	17.57	184.89	LB	LP-LB-P8	2011-02-08	191.81	17.57	184.89	LB
LP-LB-P8	2011-06-17	42.829	17.57	184.89	LB	LP-LB-P8	2011-02-08	170.884	17.57	184.89	LB
LP-LB-P8	2011-06-17	157.907	17.57	184.89	LB	LP-LB-P8	2011-02-08	92.4227	17.57	184.89	LB
LP-LB-P8	2011-06-17	156.255	17.57	184.89	LB	LP-LB-P8	2011-02-08	379.356	17.57	184.89	LB
LP-LB-P8	2011-06-17	156.984	17.57	184.89	LB	LP-LB-P8	2011-02-08	176.631	17.57	184.89	LB
LP-LB-P8	2011-06-17	169.576	17.57	184.89	LB	LP-LB-P8	2011-02-08	268.719	17.57	184.89	LB
LP-LB-P8	2011-06-17	109.358	17.57	184.89	LB	LP-LB-P8	2011-02-08	539.11	17.57	184.89	LB
LP-LB-P8	2011-06-17	136.089	17.57	184.89	LB	LP-LB-P8	2011-02-08	192.448	17.57	184.89	LB
LP-LB-P8	2011-06-17	75.8792	17.57	184.89	LB	LP-LB-P8	2011-02-08	78.5667	17.57	184.89	LB
LP-LB-P8	2011-06-17	176.54	17.57	184.89	LB	LP-LB-P8	2011-02-08	203.451	17.57	184.89	LB
LP-LB-P8	2011-06-17	146.801	17.57	184.89	LB	LP-LB-P8	2011-02-08	142.41	17.57	184.89	LB
LP-LB-P8	2011-06-17	131.384	17.57	184.89	LB	LP-LB-P8	2011-02-08	212.626	17.57	184.89	LB
LP-LB-P8	2011-06-17	100.084	17.57	184.89	LB	LP-LB-P8	2011-02-08	208.53	17.57	184.89	LB
LP-LB-P8	2011-06-17	120.281	17.57	184.89	LB	LP-LB-P8	2011-02-08	184.952	17.57	184.89	LB
LP-LB-P8	2011-06-17	89.8291	17.57	184.89	LB	LP-LB-P8	2011-02-08	127.856	17.57	184.89	LB
LP-LB-P8	2011-06-17	197.423	17.57	184.89	LB	LP-LB-P8	2011-02-08	127.616	17.57	184.89	LB
LP-LB-P8	2011-06-17	117.881	17.57	184.89	LB	LP-LB-P8	2011-02-08	367.906	17.57	184.89	LB
LP-LB-P8	2011-06-17	305.607	17.57	184.89	LB	LP-LB-P8	2011-02-08	200.925	17.57	184.89	LB
LP-LB-P8	2011-06-17	101.129	17.57	184.89	LB	LP-LB-P8	2011-02-08	356.727	17.57	184.89	LB
LP-LB-P8	2011-06-17	117.334	17.57	184.89	LB	LP-LB-P8	2011-02-08	440.908	17.57	184.89	LB
LP-LB-P8	2011-06-17	69.583	17.57	184.89	LB	LP-LB-P8	2011-02-08	270.128	17.57	184.89	LB
LP-LB-P8	2011-06-17	155.998	17.57	184.89	LB	LP-LB-P8	2011-02-08	462.764	17.57	184.89	LB
LP-LB-P8	2011-06-17	153.379	17.57	184.89	LB	LP-LB-P8	2011-02-08	115.75	17.57	184.89	LB
LP-LB-P8	2011-06-17	221.097	17.57	184.89	LB	LP-LB-P8	2011-02-08	81.1655	17.57	184.89	LB
LP-LB-P8	2011-06-17	150.108	17.57	184.89	LB	LP-LB-P8	2011-02-08	184.878	17.57	184.89	LB
LP-LB-P8	2011-06-17	89.2347	17.57	184.89	LB	LP-LB-P8	2011-02-08	315.67	17.57	184.89	LB
LP-LB-P8	2011-06-17	170.553	17.57	184.89	LB	LP-LB-P8	2011-02-08	164.831	17.57	184.89	LB
LP-LB-P8	2011-06-17	118.789	17.57	184.89	LB	LP-LB-P8	2011-02-08	73.332	17.57	184.89	LB
LP-LB-P8	2011-06-17	79.6353	17.57	184.89	LB	LP-LB-P8	2011-02-08	142.361	17.57	184.89	LB
LP-LB-P8	2011-06-17	213.417	17.57	184.89	LB	LP-LB-P8	2011-02-08	491.016	17.57	184.89	LB
LP-LB-P8	2011-06-17	101.121	17.57	184.89	LB	LP-LB-P8	2011-02-08	188.366	17.57	184.89	LB
LP-LB-P8	2011-06-17	188.185	17.57	184.89	LB	LP-LB-P8	2011-02-08	342.313	17.57	184.89	LB
LP-LB-P8	2011-06-17	176.128	17.57	184.89	LB	LP-LB-P8	2011-02-08	203.021	17.57	184.89	LB
LP-LB-P8	2011-06-17	114.336	17.57	184.89	LB	LP-LB-P8	2011-02-08	170.13	17.57	184.89	LB
LP-LB-P8	2011-06-17	123.51	17.57	184.89	LB	LP-LB-P8	2011-02-08	332.585	17.57	184.89	LB
LP-LB-P8	2011-06-17	120.761	17.57	184.89	LB	LP-LB-P8	2011-02-08	325.612	17.57	184.89	LB
LP-LB-P8	2011-06-17	88.5982	17.57	184.89	LB	LP-LB-P8	2011-02-08	134.178	17.57	184.89	LB
LP-LB-P8	2011-06-17	314.361	17.57	184.89	LB	LP-LB-P8	2011-02-08	203.833	17.57	184.89	LB
LP-LB-P8	2011-06-17	140.572	17.57	184.89	LB	LP-LB-P8	2011-02-08	485.017	17.57	184.89	LB
LP-LB-P8	2011-06-17	267.502	17.57	184.89	LB	LP-LB-P8	2011-02-08	345.205	17.57	184.89	LB
LP-LB-P8	2011-06-17	198.294	17.57	184.89	LB	LP-LB-P8	2011-02-08	547.117	17.57	184.89	LB
LP-LB-P8	2011-06-17	106.62	17.57	184.89	LB	LP-LB-P8	2011-02-08	392.039	17.57	184.89	LB
LP-LB-P8	2011-06-17	186.436	17.57	184.89	LB	LP-LB-P8	2011-02-08	125.7	17.57	184.89	LB
LP-LB-P8	2011-06-17	63.7711	17.57	184.89	LB	LP-LB-P8	2011-02-08	452.954	17.57	184.89	LB
LP-LB-P8	2011-06-17	159.708	17.57	184.89	LB	LP-LB-P8	2011-02-08	229.828	17.57	184.89	LB
LP-LB-P8	2011-06-17	237.604	17.57	184.89	LB	LP-LB-P8	2011-02-08	272.451	17.57	184.89	LB
LP-LB-P8	2011-06-17	173.065	17.57	184.89	LB	LP-LB-P8	2011-02-08	259.906	17.57	184.89	LB
LP-LB-P8	2011-06-17	199.624	17.57	184.89	LB	LP-LB-P8	2011-02-08	265.058	17.57	184.89	LB
LP-LB-P8	2011-06-17	68.2761	17.57	184.89	LB	LP-LB-P8	2011-02-08	139.131	17.57	184.89	LB
LP-LB-P8	2011-06-17	159.686	17.57	184.89	LB	LP-LB-P8	2011-02-08	151.877	17.57	184.89	LB
LP-LB-P8	2011-06-17	137.574	17.57	184.89	LB	LP-LB-P8	2011-02-08	139.819	17.57	184.89	LB
LP-LB-P8	2011-06-17	106.345	17.57	184.89	LB	LP-LB-P8	2011-02-08	351.064	17.57	184.89	LB
LP-LB-P8	2011-06-17	104.631	17.57	184.89	LB	LP-LB-P8	2011-02-08	330.195	17.57	184.89	LB
LP-LB-P8	2011-06-17	120.152	17.57	184.89	LB	LP-LB-P8	2011-02-08	172.957	17.57	184.89	LB
LP-LB-P8	2011-06-17	143.271	17.57	184.89	LB	LP-LB-P8	2011-02-08	409.891	17.57	184.89	LB
LP-LB-P8	2011-06-17	104.128	17.57	184.89	LB	LP-LB-P8	2011-02-08	86.9286	17.57	184.89	LB
LP-LB-P8	2011-06-17	208.869	17.57	184.89	LB	LP-LB-P8	2011-02-08	221.086	17.57	184.89	LB
LP-LB-P8	2011-06-17	87.8117	17.57	184.89	LB	LP-LB-P8	2011-02-08	297.329	17.57	184.89	LB
LP-LB-P8	2011-06-17	194.827	17.57	184.89	LB	LP-LB-P8	2011-02-08	152.123	17.57	184.89	LB
LP-LB-P8	2011-06-17	128.204	17.57	184.89	LB	LP-LB-P8	2011-02-08	571.356	17.57	184.89	LB
LP-LB-P8	2011-06-17	188.955	17.57	184.89	LB	LP-LB-P8	2011-02-08	376.097	17.57	184.89	LB
LP-LB-P8	2011-06-17	220.636	17.57	184.89	LB	LP-LB-P8	2011-02-08	255.744	17.57	184.89	LB
LP-LB-P8	2011-06-17	94.6241	17.57	184.89	LB	LP-LB-P8	2011-02-08	526.241	17.57	184.89	LB
LP-LB-P8	2011-06-17	99.3824	17.57	184.89	LB	LP-LB-P8	2011-02-08	166.957	17.57	184.89	LB
LP-GN-P1	2011-06-11	266.591	17.69	156.92	GN	LP-LB-P8	2011-02-08	281.841	17.57	184.89	LB
LP-GN-P1	2011-06-11	49.5956	17.69	156.92	GN	LP-LB-P8	2011-02-08	205.958	17.57	184.89	LB
LP-GN-P1	2011-06-11	57.9148	17.69	156.92	GN	LP-LB-P8	2011-02-08	210.994	17.57	184.89	LB
LP-GN-P1	2011-06-11	71.3075	17.69	156.92	GN	LP-LB-P8	2011-02-08	396.071	17.57	184.89	LB
LP-GN-P1	2011-06-11	75.4215	17.69	156.92	GN	LP-LB-P8	2011-02-08	393.403	17.57	184.89	LB
LP-GN-P1	2011-06-11	167.133	17.69	156.92	GN	LP-LB-P8	2011-02-08	139.362	17.57	184.89	LB
LP-GN-P1	2011-06-11	205.083	17.69	156.92	GN	LP-LB-P8	2011-02-08	123.471	17.57	184.89	LB
LP-GN-P1	2011-06-11	106.234	17.69	156.92	GN	LP-LB-P8	2011-02-08	81.8227	17.57	184.89	LB
LP-GN-P1	2011-06-11	236.216	17.69	156.92	GN	LP-LB-P8	2011-02-08	158.773	17.57	184.89	LB
LP-GN-P1	2011-06-11	114.059	17.69	156.92	GN	LP-LB-P8	2011-02-08	251.981	17.57	184.89	LB
LP-GN-P1	2011-06-11	176.85	17.69	156.92	GN	LP-LB-P8	2011-02-08	352.778	17.57	184.89	LB
LP-GN-P1	2011-06-11	113.753	17.69	156.92	GN	LP-LB-P8	2011-02-08	188.043	17.57	184.89	LB
LP-GN-P1	2011-06-11	154.542	17.69	156.92	GN	LP-LB-P8	2011-02-08	182.15	17.57	184.89	LB
LP-GN-P1	2011-06-11	160.04	17.69	156.92	GN	LP-LB-P8	2011-02-08	112.778	17.57	184.89	LB
LP-GN-P1	2011-06-11	259.067	17.69	156.92	GN	LP-LB-P8	2011-02-08	339.382	17.57	184.89	LB
LP-GN-P1	2011-06-11	112.283	17.69	156.92	GN	LP-LB-P8	2011-02-08	302.86	17.57	184.89	LB
LP-GN-P1	2011-06-11	179.524	17.69	156.92	GN	LP-LB-P8	2011-02-08	133.512	17.57	184.89	LB
LP-GN-P1	2011-06-11	99.0049	17.69	156.92	GN	LP-LB-P8	2011-02-08	257.799	17.57	184.89	LB
LP-GN-P1	2011-06-11	94.3881	17.69	156.92	GN	LP-LB-P8	2011-02-08	530.692	17.57	184.89	LB
LP-GN-P1	2011-06-11	277.272	17.69	156.92	GN	LP-LB-P8	2011-02-08	106.788	17.57	184.89	LB
LP-GN-P1	2011-06-11	102.688	17.69	156.92	GN	LP-LB-P8	2011-02-08	515.058	17.57	184.89	LB
LP-GN-P1	2011-06-11	224.252	17.69	156.92	GN	LP-LB-P8	2011-02-08	152.542	17.57	184.89	LB
LP-GN-P1	2011-06-11	186.063	17.69	156.92	GN	LP-LB-P8	2011-02-08	120.565	17.57	184.89	LB
LP-GN-P1	2011-06-11	280.935	17.69	156.92	GN	LP-LB-P8	2011-02-08	463.64	17.57	184.89	LB
LP-GN-P1	2011-06-11	59.3459	17.69	156.92	GN	LP-LB-P8	2011-02-08	233.008	17.57	184.89	LB
LP-GN-P1	2011-06-11	119.367	17.69	156.92	GN	LP-LB-P8	2011-02-08	111.221	17.57	184.89	LB
LP-GN-P1	2011-06-11	129.517	17.69	156.92	GN	LP-LB-P8	2011-02-08	458.198	17.57	184.89	LB
LP-GN-P1	2011-06-11	149.195	17.69	156.92	GN	LP-LB-P8	2011-02-08	440.097	17.57	184.89	LB
LP-GN-P1	2011-06-11	172.66	17.69	156.92	GN	LP-LB-P8	2011-02-08	503.912	17.57	184.89	LB
LP-GN-P1	2011-06-11	143.58	17.69	156.92	GN	LP-LB-P8	2011-02-08	551.248	17.57	184.89	LB
LP-GN-P1	2011-06-11	122.295	17.69	156.92	GN	LP-LB-P8	2011-02-08	190.178	17.57	184.89	LB
LP-GN-P1	2011-06-11	166.423	17.69	156.92	GN	LP-LB-P8	2011-02-08	93.3191	17.57	184.89	LB
LP-GN-P1	2011-06-11	194.696	17.69	156.92	GN	LP-LB-P8	2011-02-08	95.9301	17.57	184.89	LB
LP-GN-P1	2011-06-11	299.745	17.69	156.92	GN	LP-LB-P8	2011-02-08	99.9615	17.57	184.89	LB
LP-GN-P1	2011-06-11	210.029	17.69	156.92	GN	LP-LB-P8	2011-02-08	140.879	17.57	184.89	LB
LP-GN-P1	2011-06-11	78.4292	17.69	156.92	GN	LP-LB-P8	2011-02-08	306.13	17.57	184.89	LB
LP-GN-P1	2011-06-11	228.981	17.69	156.92	GN	LP-LB-P8	2011-02-08	340.676	17.57	184.89	LB
LP-GN-P1	2011-06-11	218.892	17.69	156.92	GN	LP-LB-P8	2011-02-08	136.918	17.57	184.89	LB
LP-GN-P1	2011-06-11	160.294	17.69	156.92	GN	LP-LB-P8	2011-02-08	320.794	17.57	184.89	LB
LP-GN-P1	2011-06-11	209.469	17.69	156.92	GN	LP-LB-P8	2011-02-08	82.3133	17.57	184.89	LB
LP-GN-P1	2011-06-11	138.386	17.69	156.92	GN	LP-LB-P8	2011-02-08	300.744	17.57	184.89	LB
LP-GN-P1	2011-06-11	81.1114	17.69	156.92	GN	LP-LB-P8	2011-02-08	287.286	17.57	184.89	LB
LP-GN-P1	2011-06-11	55.346	17.69	156.92	GN	LP-LB-P8	2011-02-08	247.129	17.57	184.89	LB
LP-GN-P1	2011-06-11	116.376	17.69	156.92	GN	LP-LB-P8	2011-02-08	354.842	17.57	184.89	LB
LP-GN-P1	2011-06-11	134.253	17.69	156.92	GN	LP-LB-P8	2011-02-08	517.578	17.57	184.89	LB
LP-GN-P1	2011-06-11	117.857	17.69	156.92	GN	LP-LB-P8	2011-02-08	181.183	17.57	184.89	LB
LP-GN-P1	2011-06-11	150.412	17.69	156.92	GN	LP-LB-P8	2011-02-08	146.677	17.57	184.89	LB
LP-GN-P1	2011-06-11	106.224	17.69	156.92	GN	LP-LB-P8	2011-02-08	239.46	17.57	184.89	LB
LP-GN-P1	2011-06-11	168.864	17.69	156.92	GN	LP-LB-P8	2011-02-08	437.946	17.57	184.89	LB
LP-GN-P1	2011-06-11	54.1232	17.69	156.92	GN	LP-LB-P8	2011-02-08	220.402	17.57	184.89	LB
LP-GN-P1	2011-06-11	52.0154	17.69	156.92	GN	LP-LB-P8	2011-02-08	223.602	17.57	184.89	LB
LP-GN-P1	2011-06-11	65.5529	17.69	156.92	GN	LP-LB-P8	2011-02-08	297.013	17.57	184.89	LB
LP-GN-P1	2011-06-11	49.0184	17.69	156.92	GN	LP-LB-P8	2011-02-08	222.936	17.57	184.89	LB
LP-GN-P1	2011-06-11	96.4144	17.69	156.92	GN	LP-LB-P8	2011-02-08	177.771	17.57	184.89	LB
LP-GN-P1	2011-06-11	169.652	17.69	156.92	GN	LP-LB-P8	2011-02-08	429.675	17.57	184.89	LB
LP-GN-P1	2011-06-11	73.2008	17.69	156.92	GN	LP-LB-P8	2011-02-08	260.245	17.57	184.89	LB
LP-GN-P1	2011-06-11	149.686	17.69	156.92	GN	LP-LB-P8	2011-02-08	177.653	17.57	184.89	LB
LP-GN-P1	2011-06-11	163.988	17.69	156.92	GN	LP-LB-P8	2011-02-08	88.7213	17.57	184.89	LB
LP-GN-P1	2011-06-11	79.9689	17.69	156.92	GN	LP-LB-P8	2011-02-08	442.198	17.57	184.89	LB
LP-GN-P1	2011-06-11	143.924	17.69	156.92	GN	LP-LB-P8	2011-02-08	292.282	17.57	184.89	LB
LP-GN-P1	2011-06-11	137.981	17.69	156.92	GN	LP-LB-P8	2011-02-08	54.8275	17.57	184.89	LB
LP-GN-P1	2011-06-11	188.868	17.69	156.92	GN	LP-LB-P8	2011-02-08	111.219	17.57	184.89	LB
LP-GN-P1	2011-06-11	118.408	17.69	156.92	GN	LP-LB-P8	2011-02-08	121.711	17.57	184.89	LB
LP-GN-P1	2011-06-11	82.1971	17.69	156.92	GN	LP-LB-P8	2011-02-08	450.943	17.57	184.89	LB
LP-GN-P1	2011-06-11	139.179	17.69	156.92	GN	LP-LB-P8	2011-02-08	209.061	17.57	184.89	LB
LP-GN-P1	2011-06-11	190.771	17.69	156.92	GN	LP-LB-P8	2011-02-08	205.661	17.57	184.89	LB
LP-GN-P1	2011-06-11	134.443	17.69	156.92	GN	LP-LB-P8	2011-02-08	224.451	17.57	184.89	LB
LP-GN-P1	2011-06-11	111.501	17.69	156.92	GN	LP-LB-P8	2011-02-08	202.713	17.57	184.89	LB
LP-GN-P1	2011-06-11	172.783	17.69	156.92	GN	LP-LB-P8	2011-02-08	195.066	17.57	184.89	LB
LP-GN-P1	2011-06-11	205.465	17.69	156.92	GN	LP-LB-P8	2011-02-08	225.055	17.57	184.89	LB
LP-GN-P1	2011-06-11	238.398	17.69	156.92	GN	LP-LB-P8	2011-02-08	490.296	17.57	184.89	LB
LP-GN-P1	2011-06-11	141.079	17.69	156.92	GN	LP-LB-P8	2011-02-08	427.316	17.57	184.89	LB
LP-GN-P1	2011-06-11	85.0902	17.69	156.92	GN	LP-LB-P8	2011-02-08	513.222	17.57	184.89	LB
LP-GN-P1	2011-06-11	94.058	17.69	156.92	GN	LP-LB-P8	2011-02-08	464.463	17.57	184.89	LB
LP-GN-P1	2011-06-11	140.166	17.69	156.92	GN	LP-LB-P8	2011-02-08	204.98	17.57	184.89	LB
LP-GN-P1	2011-06-11	258.171	17.69	156.92	GN	LP-LB-P8	2011-02-08	126.69	17.57	184.89	LB
LP-GN-P1	2011-06-11	168	17.69	156.92	GN	LP-LB-P8	2011-02-08	355.462	17.57	184.89	LB
LP-GN-P1	2011-06-11	142.354	17.69	156.92	GN	LP-LB-P8	2011-02-08	161.245	17.57	184.89	LB
LP-GN-P1	2011-06-11	148.117	17.69	156.92	GN	LP-LB-P8	2011-02-08	172.736	17.57	184.89	LB
LP-GN-P1	2011-06-11	184.952	17.69	156.92	GN	LP-LB-P8	2011-02-08	494.956	17.57	184.89	LB
LP-GN-P1	2011-06-11	74.2476	17.69	156.92	GN	LP-LB-P8	2011-02-08	128.831	17.57	184.89	LB
LP-GN-P1	2011-06-11	130.578	17.69	156.92	GN	LP-LB-P9	2010-03-20	486.141	17.57	184.89	LB
LP-GN-P1	2011-06-11	230.604	17.69	156.92	GN	LP-LB-P9	2010-03-20	113.833	17.57	184.89	LB
LP-GN-P1	2011-06-11	180.503	17.69	156.92	GN	LP-LB-P9	2010-03-20	137.743	17.57	184.89	LB
LP-GN-P1	2011-06-11	103.914	17.69	156.92	GN	LP-LB-P9	2010-03-20	110.141	17.57	184.89	LB
LP-GN-P1	2011-06-11	106.609	17.69	156.92	GN	LP-LB-P9	2010-03-20	140.906	17.57	184.89	LB
LP-GN-P1	2011-06-11	336.921	17.69	156.92	GN	LP-LB-P9	2010-03-20	92.3153	17.57	184.89	LB
LP-GN-P1	2011-06-11	106.95	17.69	156.92	GN	LP-LB-P9	2010-03-20	105.437	17.57	184.89	LB
LP-GN-P1	2011-06-11	124.269	17.69	156.92	GN	LP-LB-P9	2010-03-20	506.234	17.57	184.89	LB
LP-GN-P1	2011-06-11	374.491	17.69	156.92	GN	LP-LB-P9	2010-03-20	225.422	17.57	184.89	LB
LP-GN-P1	2011-06-11	230.893	17.69	156.92	GN	LP-LB-P9	2010-03-20	540.628	17.57	184.89	LB
LP-GN-P1	2011-06-11	225.556	17.69	156.92	GN	LP-LB-P9	2010-03-20	128.03	17.57	184.89	LB
LP-GN-P1	2011-06-11	133.562	17.69	156.92	GN	LP-LB-P9	2010-03-20	158.52	17.57	184.89	LB
LP-GN-P1	2011-06-11	95.2489	17.69	156.92	GN	LP-LB-P9	2010-03-20	149.478	17.57	184.89	LB
LP-GN-P1	2011-06-11	115.781	17.69	156.92	GN	LP-LB-P9	2010-03-20	131.7	17.57	184.89	LB
LP-GN-P1	2011-06-11	97.3671	17.69	156.92	GN	LP-LB-P9	2010-03-20	159.061	17.57	184.89	LB
LP-GN-P1	2011-06-11	287.123	17.69	156.92	GN	LP-LB-P9	2010-03-20	537.757	17.57	184.89	LB
LP-GN-P1	2011-06-11	130.309	17.69	156.92	GN	LP-LB-P9	2010-03-20	205.248	17.57	184.89	LB
LP-GN-P1	2011-06-11	409.739	17.69	156.92	GN	LP-LB-P9	2010-03-20	91.4416	17.57	184.89	LB
LP-GN-P1	2011-06-11	178.874	17.69	156.92	GN	LP-LB-P9	2010-03-20	91.06	17.57	184.89	LB
LP-GN-P1	2011-06-11	165.655	17.69	156.92	GN	LP-LB-P9	2010-03-20	155.299	17.57	184.89	LB
LP-GN-P1	2011-06-11	203.233	17.69	156.92	GN	LP-LB-P9	2010-03-20	162.326	17.57	184.89	LB
LP-GN-P1	2011-06-11	406.22	17.69	156.92	GN	LP-LB-P9	2010-03-20	708.569	17.57	184.89	LB
LP-GN-P1	2011-06-11	340.093	17.69	156.92	GN	LP-LB-P9	2010-03-20	158.232	17.57	184.89	LB
LP-GN-P1	2011-06-11	252.1	17.69	156.92	GN	LP-LB-P9	2010-03-20	186.945	17.57	184.89	LB
LP-GN-P1	2011-06-11	136.567	17.69	156.92	GN	LP-LB-P9	2010-03-20	155.406	17.57	184.89	LB
LP-GN-P1	2011-06-11	258.552	17.69	156.92	GN	LP-LB-P9	2010-03-20	120.532	17.57	184.89	LB
LP-GN-P1	2011-06-11	110.138	17.69	156.92	GN	LP-LB-P9	2010-03-20	169.676	17.57	184.89	LB
LP-GN-P1	2011-06-11	92.6641	17.69	156.92	GN	LP-LB-P9	2010-03-20	185.229	17.57	184.89	LB
LP-GN-P1	2011-06-11	128.243	17.69	156.92	GN	LP-LB-P9	2010-03-20	171.953	17.57	184.89	LB
LP-GN-P1	2011-06-11	110.648	17.69	156.92	GN	LP-LB-P9	2010-03-20	178.169	17.57	184.89	LB
LP-GN-P1	2011-06-11	116.799	17.69	156.92	GN	LP-LB-P9	2010-03-20	147.806	17.57	184.89	LB
LP-GN-P1	2011-06-11	122.201	17.69	156.92	GN	LP-LB-P9	2010-03-20	135.785	17.57	184.89	LB
LP-GN-P1	2011-06-11	91.7325	17.69	156.92	GN	LP-LB-P9	2010-03-20	193.953	17.57	184.89	LB
LP-GN-P1	2011-06-11	123.064	17.69	156.92	GN	LP-LB-P9	2010-03-20	178.644	17.57	184.89	LB
LP-GN-P1	2011-06-11	116.906	17.69	156.92	GN	LP-LB-P9	2010-03-20	174.489	17.57	184.89	LB
LP-GN-P1	2011-06-11	148.448	17.69	156.92	GN	LP-LB-P9	2010-03-20	87.4791	17.57	184.89	LB
LP-GN-P1	2011-06-11	151.735	17.69	156.92	GN	LP-LB-P9	2010-03-20	190.064	17.57	184.89	LB
LP-GN-P1	2011-06-11	98.988	17.69	156.92	GN	LP-LB-P9	2010-03-20	190.048	17.57	184.89	LB
LP-GN-P1	2011-06-11	270.004	17.69	156.92	GN	LP-LB-P9	2010-03-20	132.094	17.57	184.89	LB
LP-GN-P1	2011-06-11	256.943	17.69	156.92	GN	LP-GN-P1	2011-12-17	348.667	17.69	156.92	GN
LP-GN-P1	2011-06-11	166.322	17.69	156.92	GN	LP-GN-P1	2011-12-17	208.495	17.69	156.92	GN
LP-GN-P1	2011-06-11	296.325	17.69	156.92	GN	LP-GN-P1	2011-12-17	99.9812	17.69	156.92	GN
LP-GN-P1	2011-06-11	292.262	17.69	156.92	GN	LP-GN-P1	2011-12-17	152.592	17.69	156.92	GN
LP-GN-P1	2011-06-11	149.307	17.69	156.92	GN	LP-GN-P1	2011-12-17	82.6361	17.69	156.92	GN
LP-GN-P1	2011-06-11	88.909	17.69	156.92	GN	LP-GN-P1	2011-12-17	82.6477	17.69	156.92	GN
LP-GN-P1	2011-06-11	236.979	17.69	156.92	GN	LP-GN-P1	2011-12-17	92.9027	17.69	156.92	GN
LP-GN-P1	2011-06-11	131.151	17.69	156.92	GN	LP-GN-P1	2011-12-17	103.958	17.69	156.92	GN
LP-GN-P1	2011-06-11	91.7613	17.69	156.92	GN	LP-GN-P1	2011-12-17	109.597	17.69	156.92	GN
LP-GN-P1	2011-06-11	319.528	17.69	156.92	GN	LP-GN-P1	2011-12-17	112.21	17.69	156.92	GN
LP-GN-P1	2011-06-11	142.4	17.69	156.92	GN	LP-GN-P1	2011-12-17	81.2812	17.69	156.92	GN
LP-GN-P1	2011-06-11	166.479	17.69	156.92	GN	LP-GN-P1	2011-12-17	92.711	17.69	156.92	GN
LP-GN-P1	2011-06-11	364.314	17.69	156.92	GN	LP-GN-P1	2011-12-17	136.53	17.69	156.92	GN
LP-GN-P1	2011-06-11	124.346	17.69	156.92	GN	LP-GN-P1	2011-12-17	155.094	17.69	156.92	GN
LP-GN-P1	2011-06-11	169.691	17.69	156.92	GN	LP-GN-P1	2011-12-17	145.371	17.69	156.92	GN
LP-GN-P1	2011-06-11	119.82	17.69	156.92	GN	LP-GN-P1	2011-12-17	151.644	17.69	156.92	GN
LP-GN-P1	2011-06-11	277.505	17.69	156.92	GN	LP-GN-P1	2011-12-17	185.789	17.69	156.92	GN
LP-GN-P1	2011-06-11	156.645	17.69	156.92	GN	LP-GN-P1	2011-12-17	157.179	17.69	156.92	GN
LP-GN-P1	2011-06-11	137.673	17.69	156.92	GN	LP-GN-P1	2011-12-17	154.406	17.69	156.92	GN
LP-GN-P1	2011-06-11	165.779	17.69	156.92	GN	LP-GN-P1	2011-12-17	348.667	17.69	156.92	GN
LP-GN-P1	2011-06-11	307.832	17.69	156.92	GN	LP-GN-P1	2011-12-17	130.424	17.69	156.92	GN
LP-GN-P1	2011-06-11	267.024	17.69	156.92	GN	LP-GN-P1	2011-12-17	105.228	17.69	156.92	GN
LP-GN-P1	2011-06-11	342.239	17.69	156.92	GN	LP-GN-P1	2011-12-17	70.1543	17.69	156.92	GN
LP-GN-P1	2011-06-11	145.266	17.69	156.92	GN	LP-GN-P1	2011-12-17	32.3479	17.69	156.92	GN
LP-GN-P1	2011-06-11	313.833	17.69	156.92	GN	LP-GN-P1	2011-12-17	98.176	17.69	156.92	GN
LP-GN-P1	2011-06-11	326.898	17.69	156.92	GN	LP-GN-P1	2011-12-17	72.865	17.69	156.92	GN
LP-GN-P1	2011-06-11	286.752	17.69	156.92	GN	LP-GN-P1	2011-12-17	41.1747	17.69	156.92	GN
LP-GN-P1	2011-06-11	198.012	17.69	156.92	GN	LP-GN-P1	2011-12-17	80.4201	17.69	156.92	GN
LP-GN-P1	2011-06-11	149.635	17.69	156.92	GN	LP-GN-P1	2011-12-17	193.06	17.69	156.92	GN
LP-GN-P1	2011-06-11	267.15	17.69	156.92	GN	LP-GN-P1	2011-12-17	82.3272	17.69	156.92	GN
LP-GN-P1	2011-06-11	225.513	17.69	156.92	GN	LP-GN-P1	2011-12-17	209.192	17.69	156.92	GN
LP-GN-P1	2011-06-11	182.868	17.69	156.92	GN	LP-GN-P1	2011-12-17	94.7729	17.69	156.92	GN
LP-GN-P1	2011-06-11	274.266	17.69	156.92	GN	LP-GN-P1	2011-12-17	178.745	17.69	156.92	GN
LP-GN-P1	2011-06-11	144.092	17.69	156.92	GN	LP-GN-P1	2011-12-17	181.532	17.69	156.92	GN
LP-GN-P1	2011-06-11	288.675	17.69	156.92	GN	LP-GN-P1	2011-12-17	167.015	17.69	156.92	GN
LP-GN-P1	2011-06-11	341.551	17.69	156.92	GN	LP-GN-P1	2011-12-17	121.172	17.69	156.92	GN
LP-GN-P1	2011-06-11	243.611	17.69	156.92	GN	LP-GN-P1	2011-12-17	148.693	17.69	156.92	GN
LP-GN-P1	2011-06-11	137.61	17.69	156.92	GN	LP-GN-P1	2011-12-17	55.9538	17.69	156.92	GN
LP-GN-P1	2011-06-11	89.2513	17.69	156.92	GN	LP-GN-P1	2011-12-17	116.269	17.69	156.92	GN
LP-GN-P1	2011-06-11	142.636	17.69	156.92	GN	LP-GN-P1	2011-12-17	50.935	17.69	156.92	GN
LP-GN-P1	2011-06-11	155.815	17.69	156.92	GN	LP-GN-P1	2011-12-17	96.7253	17.69	156.92	GN
LP-GN-P1	2011-06-11	192.653	17.69	156.92	GN	LP-GN-P1	2011-12-17	117.551	17.69	156.92	GN
LP-GN-P1	2011-06-11	434.52	17.69	156.92	GN	LP-GN-P1	2011-12-17	104.041	17.69	156.92	GN
LP-GN-P1	2011-06-11	283.913	17.69	156.92	GN	LP-GN-P1	2011-12-17	58.664	17.69	156.92	GN
LP-GN-P1	2011-06-11	248.318	17.69	156.92	GN	LP-GN-P1	2011-12-17	159.947	17.69	156.92	GN
LP-GN-P1	2011-06-11	178.152	17.69	156.92	GN	LP-GN-P1	2011-12-17	144.102	17.69	156.92	GN
LP-GN-P1	2011-06-11	284.211	17.69	156.92	GN	LP-GN-P1	2011-12-17	171.723	17.69	156.92	GN
LP-GN-P1	2011-06-11	251.379	17.69	156.92	GN	LP-GN-P1	2011-12-17	305.791	17.69	156.92	GN
LP-GN-P1	2011-06-11	119.642	17.69	156.92	GN	LP-GN-P1	2011-12-17	175.656	17.69	156.92	GN
LP-GN-P1	2011-06-11	337.81	17.69	156.92	GN	LP-GN-P1	2011-12-17	90.6655	17.69	156.92	GN
LP-GN-P1	2011-06-11	94.0723	17.69	156.92	GN	LP-GN-P1	2011-12-17	51.2609	17.69	156.92	GN
LP-GN-P1	2011-06-11	156.112	17.69	156.92	GN	LP-GN-P1	2011-12-17	178.571	17.69	156.92	GN
LP-GN-P1	2011-06-11	143.16	17.69	156.92	GN	LP-GN-P1	2011-12-17	140	17.69	156.92	GN
LP-GN-P1	2011-06-11	145.532	17.69	156.92	GN	LP-GN-P1	2011-12-17	75.4563	17.69	156.92	GN
LP-GN-P1	2011-06-11	432.901	17.69	156.92	GN	LP-GN-P1	2011-12-17	147.327	17.69	156.92	GN
LP-GN-P1	2011-06-11	358.532	17.69	156.92	GN	LP-GN-P1	2011-12-17	176.635	17.69	156.92	GN
LP-GN-P1	2011-06-11	172.265	17.69	156.92	GN	LP-GN-P1	2011-12-17	167.868	17.69	156.92	GN
LP-GN-P1	2011-06-11	390.123	17.69	156.92	GN	LP-GN-P1	2011-12-17	102.963	17.69	156.92	GN
LP-GN-P1	2011-06-11	119.437	17.69	156.92	GN	LP-GN-P1	2011-12-17	166.835	17.69	156.92	GN
LP-GN-P1	2011-06-11	270.611	17.69	156.92	GN	LP-GN-P1	2011-12-17	149.145	17.69	156.92	GN
LP-GN-P1	2011-06-11	172.358	17.69	156.92	GN	LP-GN-P1	2011-12-17	73.0699	17.69	156.92	GN
LP-GN-P1	2011-06-11	120.121	17.69	156.92	GN	LP-GN-P1	2011-12-17	181.895	17.69	156.92	GN
LP-GN-P1	2011-06-11	296.4	17.69	156.92	GN	LP-GN-P1	2011-12-17	79.1874	17.69	156.92	GN
LP-GN-P1	2011-06-11	167.137	17.69	156.92	GN	LP-GN-P1	2011-12-17	265.408	17.69	156.92	GN
LP-GN-P2	2011-07-13	175.64	17.69	156.92	GN	LP-GN-P2	2012-01-24	135.541	17.69	156.92	GN
LP-GN-P2	2011-07-13	117.61	17.69	156.92	GN	LP-GN-P2	2012-01-24	194.851	17.69	156.92	GN
LP-GN-P2	2011-07-13	64.2822	17.69	156.92	GN	LP-GN-P2	2012-01-24	369.335	17.69	156.92	GN
LP-GN-P2	2011-07-13	97.9459	17.69	156.92	GN	LP-GN-P2	2012-01-24	175.278	17.69	156.92	GN
LP-GN-P2	2011-07-13	63.9903	17.69	156.92	GN	LP-GN-P2	2012-01-24	190.119	17.69	156.92	GN
LP-GN-P2	2011-07-13	97.5302	17.69	156.92	GN	LP-GN-P2	2012-01-24	211.422	17.69	156.92	GN
LP-GN-P2	2011-07-13	123.81	17.69	156.92	GN	LP-GN-P2	2012-01-24	88.4087	17.69	156.92	GN
LP-GN-P2	2011-07-13	129.347	17.69	156.92	GN	LP-GN-P2	2012-01-24	182.605	17.69	156.92	GN
LP-GN-P2	2011-07-13	176.718	17.69	156.92	GN	LP-GN-P2	2012-01-24	165.767	17.69	156.92	GN
LP-GN-P2	2011-07-13	217.883	17.69	156.92	GN	LP-GN-P2	2012-01-24	179.172	17.69	156.92	GN
LP-GN-P2	2011-07-13	62.2218	17.69	156.92	GN	LP-GN-P2	2012-01-24	284.423	17.69	156.92	GN
LP-GN-P2	2011-07-13	93.0187	17.69	156.92	GN	LP-GN-P2	2012-01-24	66.5228	17.69	156.92	GN
LP-GN-P2	2011-07-13	100.931	17.69	156.92	GN	LP-GN-P2	2012-01-24	105.241	17.69	156.92	GN
LP-GN-P2	2011-07-13	216.104	17.69	156.92	GN	LP-GN-P2	2012-01-24	91.1439	17.69	156.92	GN
LP-GN-P2	2011-07-13	62.1722	17.69	156.92	GN	LP-GN-P2	2012-01-24	56.0948	17.69	156.92	GN
LP-GN-P2	2011-07-13	97.5175	17.69	156.92	GN	LP-GN-P2	2012-01-24	114.004	17.69	156.92	GN
LP-GN-P2	2011-07-13	190.075	17.69	156.92	GN	LP-GN-P2	2012-01-24	88.4473	17.69	156.92	GN
LP-GN-P2	2011-07-13	214.084	17.69	156.92	GN	LP-GN-P2	2012-01-24	133.223	17.69	156.92	GN
LP-GN-P2	2011-07-13	108.982	17.69	156.92	GN	LP-GN-P2	2012-01-24	234.364	17.69	156.92	GN
LP-GN-P2	2011-07-13	130.485	17.69	156.92	GN	LP-GN-P2	2012-01-24	167.406	17.69	156.92	GN
LP-GN-P2	2011-07-13	156.533	17.69	156.92	GN	LP-GN-P2	2012-01-24	113.31	17.69	156.92	GN
LP-GN-P2	2011-07-13	256.079	17.69	156.92	GN	LP-GN-P2	2012-01-24	169.382	17.69	156.92	GN
LP-GN-P2	2011-07-13	191.32	17.69	156.92	GN	LP-GN-P2	2012-01-24	166.077	17.69	156.92	GN
LP-GN-P2	2011-07-13	321.057	17.69	156.92	GN	LP-GN-P2	2012-01-24	205.095	17.69	156.92	GN
LP-GN-P2	2011-07-13	93.9069	17.69	156.92	GN	LP-GN-P2	2012-01-24	164.624	17.69	156.92	GN
LP-GN-P2	2011-07-13	119.16	17.69	156.92	GN	LP-GN-P2	2012-01-24	102.521	17.69	156.92	GN
LP-GN-P2	2011-07-13	197.826	17.69	156.92	GN	LP-GN-P2	2012-01-24	355.099	17.69	156.92	GN
LP-GN-P2	2011-07-13	247.367	17.69	156.92	GN	LP-GN-P2	2012-01-24	152.724	17.69	156.92	GN
LP-GN-P2	2011-07-13	277.918	17.69	156.92	GN	LP-GN-P2	2012-01-24	76.2439	17.69	156.92	GN
LP-GN-P2	2011-07-13	254.205	17.69	156.92	GN	LP-GN-P2	2012-01-24	357.943	17.69	156.92	GN
LP-GN-P2	2011-07-13	267.44	17.69	156.92	GN	LP-GN-P2	2012-01-24	129.431	17.69	156.92	GN
LP-GN-P2	2011-07-13	349.006	17.69	156.92	GN	LP-GN-P2	2012-01-24	173.525	17.69	156.92	GN
LP-GN-P2	2011-07-13	188.52	17.69	156.92	GN	LP-GN-P2	2012-01-24	270.695	17.69	156.92	GN
LP-GN-P2	2011-07-13	135.044	17.69	156.92	GN	LP-GN-P2	2012-01-24	244.932	17.69	156.92	GN
LP-GN-P2	2011-07-13	182.18	17.69	156.92	GN	LP-GN-P2	2012-01-24	126.224	17.69	156.92	GN
LP-GN-P2	2011-07-13	241.436	17.69	156.92	GN	LP-GN-P2	2012-01-24	140.539	17.69	156.92	GN
LP-GN-P2	2011-07-13	254.291	17.69	156.92	GN	LP-GN-P2	2012-01-24	576.04	17.69	156.92	GN
LP-GN-P2	2011-07-13	278.534	17.69	156.92	GN	LP-GN-P2	2012-01-24	149.398	17.69	156.92	GN
LP-GN-P2	2011-07-13	226.979	17.69	156.92	GN	LP-GN-P2	2012-01-24	90.1931	17.69	156.92	GN
LP-GN-P2	2011-07-13	319.531	17.69	156.92	GN	LP-GN-P2	2012-01-24	128.869	17.69	156.92	GN
LP-GN-P2	2011-07-13	391.747	17.69	156.92	GN	LP-GN-P2	2012-01-24	164.688	17.69	156.92	GN
LP-GN-P2	2011-07-13	133.625	17.69	156.92	GN	LP-GN-P2	2012-01-24	533.935	17.69	156.92	GN
LP-GN-P2	2011-07-13	228.868	17.69	156.92	GN	LP-GN-P2	2012-01-24	125.741	17.69	156.92	GN
LP-GN-P2	2011-07-13	204.714	17.69	156.92	GN	LP-GN-P2	2012-01-24	217.021	17.69	156.92	GN
LP-GN-P2	2011-07-13	235.095	17.69	156.92	GN	LP-GN-P2	2012-01-24	207.548	17.69	156.92	GN
LP-GN-P2	2011-07-13	218.885	17.69	156.92	GN	LP-GN-P2	2012-01-24	172.902	17.69	156.92	GN
LP-GN-P2	2011-07-13	219.139	17.69	156.92	GN	LP-GN-P2	2012-01-24	154.858	17.69	156.92	GN
LP-GN-P2	2011-07-13	293.354	17.69	156.92	GN	LP-GN-P2	2012-01-24	204.9	17.69	156.92	GN
LP-GN-P2	2011-07-13	396.373	17.69	156.92	GN	LP-GN-P2	2012-01-24	64.761	17.69	156.92	GN
LP-GN-P2	2011-07-13	182.708	17.69	156.92	GN	LP-GN-P2	2012-01-24	141.666	17.69	156.92	GN
LP-GN-P2	2011-07-13	103.75	17.69	156.92	GN	LP-GN-P2	2012-01-24	172.666	17.69	156.92	GN
LP-GN-P2	2011-07-13	128.027	17.69	156.92	GN	LP-GN-P2	2012-01-24	377.939	17.69	156.92	GN
LP-GN-P2	2011-07-13	145.653	17.69	156.92	GN	LP-GN-P2	2012-01-24	109.202	17.69	156.92	GN
LP-GN-P2	2011-07-13	274.772	17.69	156.92	GN	LP-GN-P2	2012-01-24	109.134	17.69	156.92	GN
LP-GN-P2	2011-07-13	372.049	17.69	156.92	GN	LP-GN-P2	2012-01-24	87.2824	17.69	156.92	GN
LP-GN-P2	2011-07-13	116.717	17.69	156.92	GN	LP-GN-P2	2012-01-24	156.155	17.69	156.92	GN
LP-GN-P2	2011-07-13	123.546	17.69	156.92	GN	LP-GN-P2	2012-01-24	341.303	17.69	156.92	GN
LP-GN-P2	2011-07-13	93.0418	17.69	156.92	GN	LP-GN-P2	2012-01-24	232.351	17.69	156.92	GN
LP-GN-P2	2011-07-13	128.184	17.69	156.92	GN	LP-GN-P2	2012-01-24	71.4493	17.69	156.92	GN
LP-GN-P2	2011-07-13	228.571	17.69	156.92	GN	LP-GN-P2	2012-01-24	282.688	17.69	156.92	GN
LP-GN-P2	2011-07-13	259.614	17.69	156.92	GN	LP-GN-P2	2012-01-24	329.584	17.69	156.92	GN
LP-GN-P2	2011-07-13	286.736	17.69	156.92	GN	LP-GN-P2	2012-01-24	59.6167	17.69	156.92	GN
LP-GN-P2	2011-07-13	355.399	17.69	156.92	GN	LP-GN-P2	2012-01-24	69.9578	17.69	156.92	GN
LP-GN-P2	2011-07-13	367.34	17.69	156.92	GN	LP-GN-P2	2012-01-24	431.368	17.69	156.92	GN
LP-GN-P2	2011-07-13	112.644	17.69	156.92	GN	LP-GN-P2	2012-01-24	137.439	17.69	156.92	GN
LP-GN-P2	2011-07-13	289.784	17.69	156.92	GN	LP-GN-P2	2012-01-24	128.931	17.69	156.92	GN
LP-GN-P2	2011-07-13	387.157	17.69	156.92	GN	LP-GN-P2	2012-01-24	152.703	17.69	156.92	GN
LP-GN-P2	2011-07-13	320.989	17.69	156.92	GN	LP-GN-P2	2012-01-24	208.485	17.69	156.92	GN
LP-GN-P2	2011-07-13	229.941	17.69	156.92	GN	LP-GN-P2	2012-01-24	188.382	17.69	156.92	GN
LP-GN-P2	2011-07-13	299.266	17.69	156.92	GN	LP-GN-P2	2012-01-24	98.4997	17.69	156.92	GN
LP-GN-P2	2011-07-13	74.3701	17.69	156.92	GN	LP-GN-P2	2012-01-24	314.748	17.69	156.92	GN
LP-GN-P2	2011-07-13	147.486	17.69	156.92	GN	LP-GN-P2	2012-01-24	326.868	17.69	156.92	GN
LP-GN-P2	2011-07-13	194.732	17.69	156.92	GN	LP-GN-P2	2012-01-24	101.88	17.69	156.92	GN
LP-GN-P2	2011-07-13	403.307	17.69	156.92	GN	LP-GN-P2	2012-01-24	479.638	17.69	156.92	GN
LP-GN-P2	2011-07-13	152.458	17.69	156.92	GN	LP-GN-P2	2012-01-24	137.703	17.69	156.92	GN
LP-GN-P2	2011-07-13	235.257	17.69	156.92	GN	LP-GN-P2	2012-01-24	128.537	17.69	156.92	GN
LP-GN-P2	2011-07-13	235.49	17.69	156.92	GN	LP-GN-P2	2012-01-24	78.1064	17.69	156.92	GN
LP-GN-P2	2011-07-13	240.993	17.69	156.92	GN	LP-GN-P2	2012-01-24	73.1064	17.69	156.92	GN
LP-GN-P2	2011-07-13	248.485	17.69	156.92	GN	LP-GN-P2	2012-01-24	290.873	17.69	156.92	GN
LP-GN-P2	2011-07-13	272.487	17.69	156.92	GN	LP-GN-P2	2012-01-24	148.93	17.69	156.92	GN
LP-GN-P2	2011-07-13	260.903	17.69	156.92	GN	LP-GN-P2	2012-01-24	280.97	17.69	156.92	GN
LP-GN-P2	2011-07-13	372.002	17.69	156.92	GN	LP-GN-P2	2012-01-24	142.737	17.69	156.92	GN
LP-GN-P2	2011-07-13	91.6455	17.69	156.92	GN	LP-GN-P2	2012-01-24	126.262	17.69	156.92	GN
LP-GN-P2	2011-07-13	101.741	17.69	156.92	GN	LP-GN-P2	2012-01-24	67.9897	17.69	156.92	GN
LP-GN-P2	2011-07-13	112.779	17.69	156.92	GN	LP-GN-P2	2012-01-24	139.575	17.69	156.92	GN
LP-GN-P2	2011-07-13	123.484	17.69	156.92	GN	LP-GN-P2	2012-01-24	96.7594	17.69	156.92	GN
LP-GN-P2	2011-07-13	151.212	17.69	156.92	GN	LP-GN-P2	2012-01-24	135.208	17.69	156.92	GN
LP-GN-P2	2011-07-13	188.742	17.69	156.92	GN	LP-GN-P2	2012-01-24	118.374	17.69	156.92	GN
LP-GN-P2	2011-07-13	273.718	17.69	156.92	GN	LP-GN-P2	2012-01-24	144.318	17.69	156.92	GN
LP-GN-P2	2011-07-13	322.028	17.69	156.92	GN	LP-GN-P2	2012-01-24	143.319	17.69	156.92	GN
LP-GN-P2	2011-07-13	329.561	17.69	156.92	GN	LP-GN-P2	2012-01-24	146.348	17.69	156.92	GN
LP-GN-P2	2011-07-13	332.667	17.69	156.92	GN	LP-GN-P2	2012-01-24	160.871	17.69	156.92	GN
LP-GN-P2	2011-07-13	377.605	17.69	156.92	GN	LP-GN-P2	2012-01-24	77.7619	17.69	156.92	GN
LP-GN-P2	2011-07-13	110.212	17.69	156.92	GN	LP-GN-P2	2012-01-24	145.757	17.69	156.92	GN
LP-GN-P2	2011-07-13	170.617	17.69	156.92	GN	LP-GN-P2	2012-01-24	124.365	17.69	156.92	GN
LP-GN-P2	2011-07-13	194.511	17.69	156.92	GN	LP-GN-P2	2012-01-24	131.59	17.69	156.92	GN
LP-GN-P2	2011-07-13	120.277	17.69	156.92	GN	LP-GN-P2	2012-01-24	314.137	17.69	156.92	GN
LP-GN-P2	2011-07-13	143.143	17.69	156.92	GN	LP-GN-P2	2012-01-24	146.432	17.69	156.92	GN
LP-GN-P2	2011-07-13	191.622	17.69	156.92	GN	LP-GN-P2	2012-01-24	305.042	17.69	156.92	GN
LP-GN-P2	2011-07-13	192.592	17.69	156.92	GN	LP-GN-P2	2012-01-24	337.694	17.69	156.92	GN
LP-GN-P2	2011-07-13	284.941	17.69	156.92	GN	LP-GN-P2	2012-01-24	163.981	17.69	156.92	GN
LP-GN-P2	2011-07-13	291.495	17.69	156.92	GN	LP-GN-P2	2012-01-24	162.16	17.69	156.92	GN
LP-GN-P2	2011-07-13	103.993	17.69	156.92	GN	LP-GN-P2	2012-01-24	165.085	17.69	156.92	GN
LP-GN-P2	2011-07-13	179.733	17.69	156.92	GN	LP-GN-P2	2012-01-24	112.02	17.69	156.92	GN
LP-GN-P2	2011-07-13	280.976	17.69	156.92	GN	LP-GN-P2	2012-01-24	315.813	17.69	156.92	GN
LP-GN-P2	2011-07-13	288.088	17.69	156.92	GN	LP-GN-P2	2012-01-24	528.266	17.69	156.92	GN
LP-GN-P2	2011-07-13	76.0082	17.69	156.92	GN	LP-GN-P2	2012-01-24	152.917	17.69	156.92	GN
LP-GN-P2	2011-07-13	134.52	17.69	156.92	GN	LP-GN-P2	2012-01-24	309.556	17.69	156.92	GN
LP-GN-P2	2011-07-13	151.618	17.69	156.92	GN	LP-GN-P2	2012-01-24	129.526	17.69	156.92	GN
LP-GN-P2	2011-07-13	167.918	17.69	156.92	GN	LP-GN-P2	2012-01-24	305.135	17.69	156.92	GN
LP-GN-P2	2011-07-13	175.801	17.69	156.92	GN	LP-GN-P2	2012-01-24	177.741	17.69	156.92	GN
LP-GN-P2	2011-07-13	175.963	17.69	156.92	GN	LP-GN-P2	2012-01-24	280.569	17.69	156.92	GN
LP-GN-P2	2011-07-13	238.274	17.69	156.92	GN	LP-GN-P2	2012-01-24	224.793	17.69	156.92	GN
LP-GN-P2	2011-07-13	294.448	17.69	156.92	GN	LP-GN-P2	2012-01-24	193.348	17.69	156.92	GN
LP-GN-P2	2011-07-13	118.725	17.69	156.92	GN	LP-GN-P2	2012-01-24	129.687	17.69	156.92	GN
LP-GN-P2	2011-07-13	120.777	17.69	156.92	GN	LP-GN-P2	2012-01-24	185.427	17.69	156.92	GN
LP-GN-P2	2011-07-13	168.185	17.69	156.92	GN	LP-GN-P2	2012-01-24	148.596	17.69	156.92	GN
LP-GN-P2	2011-07-13	39.3747	17.69	156.92	GN	LP-GN-P2	2012-01-24	275.985	17.69	156.92	GN
LP-GN-P2	2011-07-13	101.51	17.69	156.92	GN	LP-GN-P3	2011-12-17	210.57	17.69	156.92	GN
LP-GN-P2	2011-07-13	110.08	17.69	156.92	GN	LP-GN-P3	2011-12-17	113.011	17.69	156.92	GN
LP-GN-P2	2011-07-13	117.106	17.69	156.92	GN	LP-GN-P3	2011-12-17	263.086	17.69	156.92	GN
LP-GN-P2	2011-07-13	123.278	17.69	156.92	GN	LP-GN-P3	2011-12-17	156.377	17.69	156.92	GN
LP-GN-P2	2011-07-13	146.352	17.69	156.92	GN	LP-GN-P3	2011-12-17	127.012	17.69	156.92	GN
LP-GN-P2	2011-07-13	150.228	17.69	156.92	GN	LP-GN-P3	2011-12-17	108.349	17.69	156.92	GN
LP-GN-P2	2011-07-13	172.023	17.69	156.92	GN	LP-GN-P3	2011-12-17	117.147	17.69	156.92	GN
LP-GN-P2	2011-07-13	312.052	17.69	156.92	GN	LP-GN-P3	2011-12-17	181.383	17.69	156.92	GN
LP-GN-P2	2011-07-13	70.2085	17.69	156.92	GN	LP-GN-P3	2011-12-17	120.669	17.69	156.92	GN
LP-GN-P2	2011-07-13	99.9098	17.69	156.92	GN	LP-GN-P3	2011-12-17	323.227	17.69	156.92	GN
LP-GN-P2	2011-07-13	140.713	17.69	156.92	GN	LP-GN-P3	2011-12-17	103.238	17.69	156.92	GN
LP-GN-P2	2011-07-13	167.764	17.69	156.92	GN	LP-GN-P3	2011-12-17	302.548	17.69	156.92	GN
LP-GN-P2	2011-07-13	237.617	17.69	156.92	GN	LP-GN-P3	2011-12-17	165.284	17.69	156.92	GN
LP-GN-P2	2011-07-13	86.3475	17.69	156.92	GN	LP-GN-P3	2011-12-17	260.751	17.69	156.92	GN
LP-GN-P2	2011-07-13	115.141	17.69	156.92	GN	LP-GN-P3	2011-12-17	168.849	17.69	156.92	GN
LP-GN-P2	2011-07-13	129.882	17.69	156.92	GN	LP-GN-P3	2011-12-17	373.699	17.69	156.92	GN
LP-GN-P2	2011-07-13	130.69	17.69	156.92	GN	LP-GN-P3	2011-12-17	132.122	17.69	156.92	GN
LP-GN-P2	2011-07-13	177.955	17.69	156.92	GN	LP-GN-P3	2011-12-17	367.863	17.69	156.92	GN
LP-GN-P2	2011-07-13	181.314	17.69	156.92	GN	LP-GN-P3	2011-12-17	506.382	17.69	156.92	GN
LP-GN-P2	2011-07-13	188.011	17.69	156.92	GN	LP-GN-P3	2011-12-17	215.399	17.69	156.92	GN
LP-GN-P2	2011-07-13	224.766	17.69	156.92	GN	LP-GN-P3	2011-12-17	113.88	17.69	156.92	GN
LP-GN-P2	2011-07-13	241.92	17.69	156.92	GN	LP-GN-P3	2011-12-17	237.707	17.69	156.92	GN
LP-GN-P2	2011-07-13	263.228	17.69	156.92	GN	LP-GN-P3	2011-12-17	127.745	17.69	156.92	GN
LP-GN-P2	2011-07-13	281.107	17.69	156.92	GN	LP-GN-P3	2011-12-17	137.758	17.69	156.92	GN
LP-GN-P2	2011-07-13	68.7772	17.69	156.92	GN	LP-GN-P3	2011-12-17	151.815	17.69	156.92	GN
LP-GN-P2	2011-07-13	111.189	17.69	156.92	GN	LP-GN-P3	2011-12-17	160.081	17.69	156.92	GN
LP-GN-P2	2011-07-13	182.491	17.69	156.92	GN	LP-GN-P3	2011-12-17	296.348	17.69	156.92	GN
LP-GN-P2	2011-07-13	273.784	17.69	156.92	GN	LP-GN-P3	2011-12-17	124.844	17.69	156.92	GN
LP-GN-P2	2011-07-13	223.309	17.69	156.92	GN	LP-GN-P3	2011-12-17	255.993	17.69	156.92	GN
LP-GN-P2	2011-07-13	241.959	17.69	156.92	GN	LP-GN-P3	2011-12-17	415.074	17.69	156.92	GN
LP-GN-P2	2011-07-13	255.8	17.69	156.92	GN	LP-GN-P3	2011-12-17	140.975	17.69	156.92	GN
LP-GN-P2	2011-07-13	167.036	17.69	156.92	GN	LP-GN-P3	2011-12-17	123.667	17.69	156.92	GN
LP-GN-P2	2011-07-13	208.097	17.69	156.92	GN	LP-GN-P3	2011-12-17	105.311	17.69	156.92	GN
LP-GN-P2	2011-07-13	219.268	17.69	156.92	GN	LP-GN-P3	2011-12-17	213.655	17.69	156.92	GN
LP-GN-P2	2011-07-13	322.002	17.69	156.92	GN	LP-GN-P3	2011-12-17	198.737	17.69	156.92	GN
LP-GN-P2	2011-07-13	171.061	17.69	156.92	GN	LP-GN-P3	2011-12-17	126.036	17.69	156.92	GN
LP-GN-P2	2011-07-13	351.051	17.69	156.92	GN	LP-GN-P3	2011-12-17	170.908	17.69	156.92	GN
LP-GN-P2	2011-07-13	132.201	17.69	156.92	GN	LP-GN-P3	2011-12-17	196.279	17.69	156.92	GN
LP-GN-P2	2011-07-13	387.19	17.69	156.92	GN	LP-GN-P3	2011-12-17	286.468	17.69	156.92	GN
LP-GN-P2	2011-07-13	114.346	17.69	156.92	GN	LP-GN-P3	2011-12-17	158.394	17.69	156.92	GN
LP-GN-P2	2011-07-13	121.535	17.69	156.92	GN	LP-GN-P3	2011-12-17	107.561	17.69	156.92	GN
LP-GN-P2	2011-07-13	133.627	17.69	156.92	GN	LP-GN-P4	2012-01-24	321.798	17.69	156.92	GN
LP-GN-P2	2011-07-13	138.969	17.69	156.92	GN	LP-GN-P4	2012-01-24	255.603	17.69	156.92	GN
LP-GN-P2	2011-07-13	278.79	17.69	156.92	GN	LP-GN-P4	2012-01-24	273.947	17.69	156.92	GN
LP-GN-P2	2011-07-13	83.3773	17.69	156.92	GN	LP-GN-P4	2012-01-24	299.414	17.69	156.92	GN
LP-GN-P2	2011-07-13	235.338	17.69	156.92	GN	LP-GN-P4	2012-01-24	342.027	17.69	156.92	GN
LP-GN-P2	2011-07-13	384.435	17.69	156.92	GN	LP-GN-P4	2012-01-24	137.178	17.69	156.92	GN
LP-GN-P2	2011-07-13	147.246	17.69	156.92	GN	LP-GN-P4	2012-01-24	384.637	17.69	156.92	GN
LP-GN-P2	2011-07-13	180.77	17.69	156.92	GN	LP-GN-P4	2012-01-24	234.41	17.69	156.92	GN
LP-GN-P2	2011-07-13	279.259	17.69	156.92	GN	LP-GN-P4	2012-01-24	293.121	17.69	156.92	GN
LP-GN-P2	2011-07-13	116.588	17.69	156.92	GN	LP-GN-P4	2012-01-24	128.908	17.69	156.92	GN
LP-GN-P2	2011-07-13	188.665	17.69	156.92	GN	LP-GN-P4	2012-01-24	250.551	17.69	156.92	GN
LP-GN-P2	2011-07-13	297.907	17.69	156.92	GN	LP-GN-P4	2012-01-24	176.338	17.69	156.92	GN
LP-GN-P2	2011-07-13	28.6002	17.69	156.92	GN	LP-GN-P4	2012-01-24	202.854	17.69	156.92	GN
LP-GN-P2	2011-07-13	61.287	17.69	156.92	GN	LP-GN-P4	2012-01-24	172.81	17.69	156.92	GN
LP-GN-P2	2011-07-13	94.2564	17.69	156.92	GN	LP-GN-P4	2012-01-24	215.989	17.69	156.92	GN
LP-GN-P2	2011-07-13	103.078	17.69	156.92	GN	LP-GN-P4	2012-01-24	290.102	17.69	156.92	GN
LP-GN-P2	2011-07-13	122.81	17.69	156.92	GN	LP-GN-P4	2012-01-24	155.225	17.69	156.92	GN
LP-GN-P2	2011-07-13	192.656	17.69	156.92	GN	LP-GN-P4	2012-01-24	156.321	17.69	156.92	GN
LP-GN-P2	2011-07-13	155.245	17.69	156.92	GN	LP-GN-P4	2012-01-24	154.125	17.69	156.92	GN
LP-GN-P2	2011-07-13	175.916	17.69	156.92	GN	LP-GN-P4	2012-01-24	399.592	17.69	156.92	GN
LP-GN-P2	2011-07-13	305.659	17.69	156.92	GN	LP-GN-P4	2012-01-24	308.584	17.69	156.92	GN
LP-GN-P2	2011-07-13	407.183	17.69	156.92	GN	LP-GN-P4	2012-01-24	155.684	17.69	156.92	GN
LP-GN-P2	2011-07-13	301.356	17.69	156.92	GN	LP-GN-P4	2012-01-24	123.849	17.69	156.92	GN
LP-GN-P2	2011-07-13	356.744	17.69	156.92	GN	LP-GN-P4	2012-01-24	180.874	17.69	156.92	GN
LP-GN-P2	2011-07-13	124.661	17.69	156.92	GN	LP-GN-P4	2012-01-24	135.951	17.69	156.92	GN
LP-GN-P2	2011-07-13	192.478	17.69	156.92	GN	LP-GN-P4	2012-01-24	203.286	17.69	156.92	GN
LP-GN-P2	2011-07-13	183.835	17.69	156.92	GN	LP-GN-P4	2012-01-24	300.667	17.69	156.92	GN
LP-GN-P2	2011-07-13	183.887	17.69	156.92	GN	LP-GN-P4	2012-01-24	304.006	17.69	156.92	GN
LP-GN-P2	2011-07-13	180.944	17.69	156.92	GN	LP-GN-P4	2012-01-24	150.238	17.69	156.92	GN
LP-GN-P2	2011-07-13	355.437	17.69	156.92	GN	LP-GN-P4	2012-01-24	207.058	17.69	156.92	GN
LP-GN-P2	2011-07-13	229.397	17.69	156.92	GN	LP-GN-P4	2012-01-24	110.311	17.69	156.92	GN
LP-GN-P3	2011-07-13	263.771	17.69	156.92	GN	LP-GN-P4	2012-01-24	123.321	17.69	156.92	GN
LP-GN-P3	2011-07-13	117.186	17.69	156.92	GN	LP-GN-P4	2012-01-24	135.062	17.69	156.92	GN
LP-GN-P3	2011-07-13	56.4129	17.69	156.92	GN	LP-GN-P4	2012-01-24	240.652	17.69	156.92	GN
LP-GN-P3	2011-07-13	97.9959	17.69	156.92	GN	LP-GN-P4	2012-01-24	368.755	17.69	156.92	GN
LP-GN-P3	2011-07-13	245.166	17.69	156.92	GN	LP-GN-P4	2012-01-24	154.36	17.69	156.92	GN
LP-GN-P3	2011-07-13	125.856	17.69	156.92	GN	LP-GN-P4	2012-01-24	282.223	17.69	156.92	GN
LP-GN-P3	2011-07-13	75.6762	17.69	156.92	GN	LP-GN-P4	2012-01-24	314.449	17.69	156.92	GN
LP-GN-P3	2011-07-13	143.749	17.69	156.92	GN	LP-GN-P4	2012-01-24	158.002	17.69	156.92	GN
LP-GN-P3	2011-07-13	340.738	17.69	156.92	GN	LP-GN-P4	2012-01-24	159.631	17.69	156.92	GN
LP-GN-P3	2011-07-13	140.197	17.69	156.92	GN	LP-GN-P4	2012-01-24	187.6	17.69	156.92	GN
LP-GN-P3	2011-07-13	115.476	17.69	156.92	GN	LP-GN-P4	2012-01-24	242.068	17.69	156.92	GN
LP-GN-P3	2011-07-13	188.172	17.69	156.92	GN	LP-GN-P4	2012-01-24	296.354	17.69	156.92	GN
LP-GN-P3	2011-07-13	118.767	17.69	156.92	GN	LP-GN-P4	2012-01-24	145.518	17.69	156.92	GN
LP-GN-P3	2011-07-13	158.883	17.69	156.92	GN	LP-GN-P4	2012-01-24	257.493	17.69	156.92	GN
LP-GN-P3	2011-07-13	202.566	17.69	156.92	GN	LP-GN-P4	2012-01-24	199.47	17.69	156.92	GN
LP-GN-P3	2011-07-13	165.2	17.69	156.92	GN	LP-GN-P4	2012-01-24	120.925	17.69	156.92	GN
LP-GN-P3	2011-07-13	138.716	17.69	156.92	GN	LP-GN-P4	2012-01-24	166.344	17.69	156.92	GN
LP-GN-P3	2011-07-13	144.136	17.69	156.92	GN	LP-GN-P4	2012-01-24	175.568	17.69	156.92	GN
LP-GN-P3	2011-07-13	146.143	17.69	156.92	GN	LP-GN-P4	2012-01-24	185.061	17.69	156.92	GN
LP-GN-P3	2011-07-13	113.3	17.69	156.92	GN	LP-GN-P4	2012-01-24	124.842	17.69	156.92	GN
LP-GN-P3	2011-07-13	333.634	17.69	156.92	GN	LP-GN-P4	2012-01-24	177.616	17.69	156.92	GN
LP-GN-P3	2011-07-13	109.135	17.69	156.92	GN	LP-GN-P4	2012-01-24	187.197	17.69	156.92	GN
LP-GN-P3	2011-07-13	131.026	17.69	156.92	GN	LP-GN-P4	2012-01-24	352.085	17.69	156.92	GN
LP-GN-P3	2011-07-13	116.306	17.69	156.92	GN	LP-GN-P4	2012-01-24	202.266	17.69	156.92	GN
LP-GN-P3	2011-07-13	157.644	17.69	156.92	GN	LP-GN-P4	2012-01-24	255.152	17.69	156.92	GN
LP-GN-P3	2011-07-13	123.043	17.69	156.92	GN	LP-GN-P4	2012-01-24	265.065	17.69	156.92	GN
LP-GN-P3	2011-07-13	149.639	17.69	156.92	GN	LP-GN-P4	2012-01-24	309.239	17.69	156.92	GN
LP-GN-P3	2011-07-13	360.236	17.69	156.92	GN	LP-GN-P4	2012-01-24	182.706	17.69	156.92	GN
LP-GN-P3	2011-07-13	111.425	17.69	156.92	GN	LP-GN-P4	2012-01-24	189.875	17.69	156.92	GN
LP-GN-P3	2011-07-13	175.519	17.69	156.92	GN	LP-GN-P4	2012-01-24	232.016	17.69	156.92	GN
LP-GN-P3	2011-07-13	177.209	17.69	156.92	GN	LP-GN-P4	2012-01-24	261.95	17.69	156.92	GN
LP-GN-P3	2011-07-13	197.652	17.69	156.92	GN	LP-GN-P4	2012-01-24	355.815	17.69	156.92	GN
LP-GN-P3	2011-07-13	158.936	17.69	156.92	GN	LP-GN-P4	2012-01-24	171.381	17.69	156.92	GN
LP-GN-P3	2011-07-13	304.091	17.69	156.92	GN	LP-GN-P4	2012-01-24	264.69	17.69	156.92	GN
LP-GN-P3	2011-07-13	214.953	17.69	156.92	GN	LP-GN-P4	2012-01-24	254.689	17.69	156.92	GN
LP-GN-P3	2011-07-13	173.705	17.69	156.92	GN	LP-GN-P4	2012-01-24	180.387	17.69	156.92	GN
LP-GN-P3	2011-07-13	182.278	17.69	156.92	GN	LP-GN-P4	2012-01-24	234.936	17.69	156.92	GN
LP-GN-P3	2011-07-13	98.9673	17.69	156.92	GN	LP-GN-P4	2012-01-24	245.372	17.69	156.92	GN
LP-GN-P3	2011-07-13	141.446	17.69	156.92	GN	LP-GN-P4	2012-01-24	267.785	17.69	156.92	GN
LP-GN-P3	2011-07-13	133.766	17.69	156.92	GN	LP-GN-P4	2012-01-24	294.068	17.69	156.92	GN
LP-GN-P3	2011-07-13	144.838	17.69	156.92	GN	LP-GN-P4	2012-01-24	360.457	17.69	156.92	GN
LP-GN-P3	2011-07-13	138.385	17.69	156.92	GN	LP-GN-P4	2012-01-24	486.804	17.69	156.92	GN
LP-GN-P3	2011-07-13	160.04	17.69	156.92	GN	LP-GN-P4	2012-01-24	237.433	17.69	156.92	GN
LP-GN-P3	2011-07-13	121.601	17.69	156.92	GN	LP-GN-P4	2012-01-24	321.517	17.69	156.92	GN
LP-GN-P3	2011-07-13	134.988	17.69	156.92	GN	LP-GN-P4	2012-01-24	165.043	17.69	156.92	GN
LP-GN-P3	2011-07-13	227.225	17.69	156.92	GN	LP-GN-P4	2012-01-24	210.09	17.69	156.92	GN
LP-GN-P3	2011-07-13	191.343	17.69	156.92	GN	LP-GN-P4	2012-01-24	217.726	17.69	156.92	GN
LP-GN-P3	2011-07-13	171.778	17.69	156.92	GN	LP-GN-P4	2012-01-24	261.952	17.69	156.92	GN
LP-GN-P3	2011-07-13	193.951	17.69	156.92	GN	LP-GN-P4	2012-01-24	506.915	17.69	156.92	GN
LP-GN-P3	2011-07-13	199.018	17.69	156.92	GN	LP-GN-P4	2012-01-24	166.413	17.69	156.92	GN
LP-GN-P3	2011-07-13	136.471	17.69	156.92	GN	LP-GN-P4	2012-01-24	378.39	17.69	156.92	GN
LP-GN-P3	2011-07-13	144.942	17.69	156.92	GN	LP-GN-P4	2012-01-24	163.716	17.69	156.92	GN
LP-GN-P3	2011-07-13	148.729	17.69	156.92	GN	LP-GN-P4	2012-01-24	393.463	17.69	156.92	GN
LP-GN-P3	2011-07-13	192.677	17.69	156.92	GN	LP-GN-P4	2012-01-24	282.825	17.69	156.92	GN
LP-GN-P3	2011-07-13	92.4941	17.69	156.92	GN	LP-GN-P4	2012-01-24	199.791	17.69	156.92	GN
LP-GN-P3	2011-07-13	112.305	17.69	156.92	GN	LP-GN-P4	2012-01-24	242.188	17.69	156.92	GN
LP-GN-P3	2011-07-13	114.802	17.69	156.92	GN	LP-GN-P4	2012-01-24	276.739	17.69	156.92	GN
LP-GN-P3	2011-07-13	153.534	17.69	156.92	GN	LP-GN-P4	2012-01-24	313.689	17.69	156.92	GN
LP-GN-P3	2011-07-13	167.421	17.69	156.92	GN	LP-SC-P1	2011-03-24	90.8998	18.14	205.52	SC
LP-GN-P3	2011-07-13	121.647	17.69	156.92	GN	LP-SC-P1	2011-03-24	118.524	18.14	205.52	SC
LP-GN-P3	2011-07-13	138.215	17.69	156.92	GN	LP-SC-P1	2011-03-24	190.191	18.14	205.52	SC
LP-GN-P3	2011-07-13	152.046	17.69	156.92	GN	LP-SC-P1	2011-03-24	146.699	18.14	205.52	SC
LP-GN-P3	2011-07-13	118.605	17.69	156.92	GN	LP-SC-P1	2011-03-24	241.523	18.14	205.52	SC
LP-GN-P3	2011-07-13	136.069	17.69	156.92	GN	LP-SC-P1	2011-03-24	244.518	18.14	205.52	SC
LP-GN-P3	2011-07-13	177.544	17.69	156.92	GN	LP-SC-P1	2011-03-24	206.618	18.14	205.52	SC
LP-GN-P3	2011-07-13	200.087	17.69	156.92	GN	LP-SC-P1	2011-03-24	350.839	18.14	205.52	SC
LP-GN-P3	2011-07-13	29.3764	17.69	156.92	GN	LP-SC-P1	2011-03-24	211.965	18.14	205.52	SC
LP-GN-P3	2011-07-13	71.4114	17.69	156.92	GN	LP-SC-P1	2011-03-24	273.589	18.14	205.52	SC
LP-GN-P3	2011-07-13	116.664	17.69	156.92	GN	LP-SC-P1	2011-03-24	259.647	18.14	205.52	SC
LP-GN-P3	2011-07-13	169.556	17.69	156.92	GN	LP-SC-P1	2011-03-24	238.487	18.14	205.52	SC
LP-GN-P3	2011-07-13	264.527	17.69	156.92	GN	LP-SC-P1	2011-03-24	281.891	18.14	205.52	SC
LP-GN-P3	2011-07-13	87.9087	17.69	156.92	GN	LP-SC-P1	2011-03-24	228.36	18.14	205.52	SC
LP-GN-P3	2011-07-13	181.455	17.69	156.92	GN	LP-SC-P1	2011-03-24	147.309	18.14	205.52	SC
LP-GN-P3	2011-07-13	194.027	17.69	156.92	GN	LP-SC-P1	2011-03-24	196.786	18.14	205.52	SC
LP-GN-P3	2011-07-13	227.856	17.69	156.92	GN	LP-SC-P1	2011-03-24	338.474	18.14	205.52	SC
LP-GN-P3	2011-07-13	286.538	17.69	156.92	GN	LP-SC-P1	2011-03-24	269.885	18.14	205.52	SC
LP-GN-P3	2011-07-13	135.795	17.69	156.92	GN	LP-SC-P1	2011-03-24	487.988	18.14	205.52	SC
LP-GN-P3	2011-07-13	187.012	17.69	156.92	GN	LP-SC-P1	2011-03-24	495.724	18.14	205.52	SC
LP-GN-P3	2011-07-13	362.559	17.69	156.92	GN	LP-SC-P1	2011-03-24	134.943	18.14	205.52	SC
LP-GN-P3	2011-07-13	88.8615	17.69	156.92	GN	LP-SC-P1	2011-03-24	219.474	18.14	205.52	SC
LP-GN-P3	2011-07-13	89.5637	17.69	156.92	GN	LP-SC-P1	2011-03-24	230.024	18.14	205.52	SC
LP-GN-P3	2011-07-13	95.5995	17.69	156.92	GN	LP-SC-P1	2011-03-24	547.788	18.14	205.52	SC
LP-GN-P3	2011-07-13	105.764	17.69	156.92	GN	LP-SC-P1	2011-03-24	347.788	18.14	205.52	SC
LP-GN-P3	2011-07-13	107.449	17.69	156.92	GN	LP-SC-P1	2011-03-24	135.658	18.14	205.52	SC
LP-GN-P3	2011-07-13	121.847	17.69	156.92	GN	LP-SC-P1	2011-03-24	291.511	18.14	205.52	SC
LP-GN-P3	2011-07-13	126.599	17.69	156.92	GN	LP-SC-P1	2011-03-24	352.19	18.14	205.52	SC
LP-GN-P3	2011-07-13	127.773	17.69	156.92	GN	LP-SC-P1	2011-03-24	214.251	18.14	205.52	SC
LP-GN-P3	2011-07-13	127.89	17.69	156.92	GN	LP-SC-P1	2011-03-24	564.69	18.14	205.52	SC
LP-GN-P3	2011-07-13	313.807	17.69	156.92	GN	LP-SC-P1	2011-03-24	473.933	18.14	205.52	SC
LP-GN-P3	2011-07-13	76.036	17.69	156.92	GN	LP-SC-P1	2011-03-24	190.268	18.14	205.52	SC
LP-GN-P3	2011-07-13	95.4444	17.69	156.92	GN	LP-SC-P1	2011-03-24	255.204	18.14	205.52	SC
LP-GN-P3	2011-07-13	97.5937	17.69	156.92	GN	LP-SC-P1	2011-03-24	193.569	18.14	205.52	SC
LP-GN-P3	2011-07-13	98.3346	17.69	156.92	GN	LP-SC-P1	2011-03-24	249.284	18.14	205.52	SC
LP-GN-P3	2011-07-13	109.562	17.69	156.92	GN	LP-SC-P1	2011-03-24	234.243	18.14	205.52	SC
LP-GN-P3	2011-07-13	111.018	17.69	156.92	GN	LP-SC-P1	2011-03-24	109.297	18.14	205.52	SC
LP-GN-P3	2011-07-13	120.261	17.69	156.92	GN	LP-SC-P1	2011-03-24	316.367	18.14	205.52	SC
LP-GN-P3	2011-07-13	150.171	17.69	156.92	GN	LP-SC-P1	2011-03-24	165.751	18.14	205.52	SC
LP-GN-P3	2011-07-13	90.4817	17.69	156.92	GN	LP-SC-P1	2011-03-24	244.362	18.14	205.52	SC
LP-GN-P3	2011-07-13	116.733	17.69	156.92	GN	LP-SC-P1	2011-03-24	217.166	18.14	205.52	SC
LP-GN-P3	2011-07-13	120.34	17.69	156.92	GN	LP-SC-P1	2011-03-24	180.029	18.14	205.52	SC
LP-GN-P3	2011-07-13	122.533	17.69	156.92	GN	LP-SC-P1	2011-03-24	548.075	18.14	205.52	SC
LP-GN-P3	2011-07-13	147.639	17.69	156.92	GN	LP-SC-P1	2011-03-24	131.052	18.14	205.52	SC
LP-GN-P3	2011-07-13	94.6998	17.69	156.92	GN	LP-SC-P1	2011-03-24	187.864	18.14	205.52	SC
LP-GN-P3	2011-07-13	97.2656	17.69	156.92	GN	LP-SC-P1	2011-03-24	314.765	18.14	205.52	SC
LP-GN-P3	2011-07-13	101.27	17.69	156.92	GN	LP-SC-P1	2011-03-24	269.168	18.14	205.52	SC
LP-GN-P3	2011-07-13	105.269	17.69	156.92	GN	LP-SC-P1	2011-03-24	258.055	18.14	205.52	SC
LP-GN-P3	2011-07-13	109.301	17.69	156.92	GN	LP-SC-P1	2011-03-24	468.583	18.14	205.52	SC
LP-GN-P3	2011-07-13	118.912	17.69	156.92	GN	LP-SC-P1	2011-03-24	220.878	18.14	205.52	SC
LP-GN-P3	2011-07-13	130.315	17.69	156.92	GN	LP-SC-P1	2011-03-24	362.258	18.14	205.52	SC
LP-GN-P3	2011-07-13	131.158	17.69	156.92	GN	LP-SC-P1	2011-03-24	174.684	18.14	205.52	SC
LP-GN-P3	2011-07-13	134.425	17.69	156.92	GN	LP-SC-P1	2011-03-24	143.781	18.14	205.52	SC
LP-GN-P3	2011-07-13	114.757	17.69	156.92	GN	LP-SC-P1	2011-03-24	241.189	18.14	205.52	SC
LP-GN-P3	2011-07-13	116.398	17.69	156.92	GN	LP-SC-P1	2011-03-24	254.495	18.14	205.52	SC
LP-GN-P3	2011-07-13	140.132	17.69	156.92	GN	LP-SC-P1	2011-03-24	242.117	18.14	205.52	SC
LP-GN-P3	2011-07-13	135.506	17.69	156.92	GN	LP-SC-P1	2011-03-24	195.365	18.14	205.52	SC
LP-GN-P3	2011-07-13	65.7437	17.69	156.92	GN	LP-SC-P1	2011-03-24	323.186	18.14	205.52	SC
LP-GN-P3	2011-07-13	97.2261	17.69	156.92	GN	LP-SC-P1	2011-03-24	218.063	18.14	205.52	SC
LP-GN-P3	2011-07-13	98.2147	17.69	156.92	GN	LP-SC-P1	2011-03-24	234.741	18.14	205.52	SC
LP-GN-P3	2011-07-13	99.1725	17.69	156.92	GN	LP-SC-P1	2011-03-24	206.271	18.14	205.52	SC
LP-GN-P3	2011-07-13	105.499	17.69	156.92	GN	LP-SC-P1	2011-03-24	131.741	18.14	205.52	SC
LP-GN-P3	2011-07-13	109.775	17.69	156.92	GN	LP-SC-P1	2011-03-24	271.428	18.14	205.52	SC
LP-GN-P3	2011-07-13	114.857	17.69	156.92	GN	LP-SC-P1	2011-03-24	423.48	18.14	205.52	SC
LP-GN-P3	2011-07-13	118.311	17.69	156.92	GN	LP-SC-P1	2011-03-24	353.739	18.14	205.52	SC
LP-GN-P3	2011-07-13	123.098	17.69	156.92	GN	LP-SC-P1	2011-03-24	246.606	18.14	205.52	SC
LP-GN-P3	2011-07-13	131.378	17.69	156.92	GN	LP-SC-P1	2011-03-24	507.512	18.14	205.52	SC
LP-GN-P3	2011-07-13	196.46	17.69	156.92	GN	LP-SC-P1	2011-03-24	205.917	18.14	205.52	SC
LP-GN-P3	2011-07-13	237.554	17.69	156.92	GN	LP-SC-P1	2011-03-24	499.996	18.14	205.52	SC
LP-GN-P3	2011-07-13	91.9079	17.69	156.92	GN	LP-SC-P1	2011-03-24	411.962	18.14	205.52	SC
LP-GN-P3	2011-07-13	103.584	17.69	156.92	GN	LP-SC-P1	2011-03-24	362.958	18.14	205.52	SC
LP-GN-P3	2011-07-13	216.913	17.69	156.92	GN	LP-SC-P1	2011-03-24	258.46	18.14	205.52	SC
LP-GN-P3	2011-07-13	98.4034	17.69	156.92	GN	LP-SC-P1	2011-03-24	170.218	18.14	205.52	SC
LP-GN-P3	2011-07-13	105.052	17.69	156.92	GN	LP-SC-P1	2011-03-24	718.554	18.14	205.52	SC
LP-GN-P3	2011-07-13	122.256	17.69	156.92	GN	LP-SC-P1	2011-03-24	213.531	18.14	205.52	SC
LP-GN-P3	2011-07-13	97.3922	17.69	156.92	GN	LP-SC-P1	2011-03-24	241.313	18.14	205.52	SC
LP-GN-P3	2011-07-13	104.479	17.69	156.92	GN	LP-SC-P1	2011-03-24	188.229	18.14	205.52	SC
LP-GN-P3	2011-07-13	104.662	17.69	156.92	GN	LP-SC-P1	2011-03-24	186.119	18.14	205.52	SC
LP-GN-P3	2011-07-13	113.249	17.69	156.92	GN	LP-SC-P1	2011-03-24	188.586	18.14	205.52	SC
LP-GN-P3	2011-07-13	115.306	17.69	156.92	GN	LP-SC-P1	2011-03-24	258.086	18.14	205.52	SC
LP-GN-P3	2011-07-13	117.426	17.69	156.92	GN	LP-SC-P1	2011-03-24	206.433	18.14	205.52	SC
LP-GN-P3	2011-07-13	119.294	17.69	156.92	GN	LP-SC-P1	2011-03-24	526.44	18.14	205.52	SC
LP-GN-P3	2011-07-13	145.522	17.69	156.92	GN	LP-SC-P1	2011-03-24	265.588	18.14	205.52	SC
LP-GN-P3	2011-07-13	255.373	17.69	156.92	GN	LP-SC-P1	2011-03-24	188.332	18.14	205.52	SC
LP-GN-P3	2011-07-13	131.073	17.69	156.92	GN	LP-SC-P1	2011-03-24	157.18	18.14	205.52	SC
LP-GN-P3	2011-07-13	157.197	17.69	156.92	GN	LP-SC-P1	2011-03-24	408.219	18.14	205.52	SC
LP-GN-P3	2011-07-13	130.629	17.69	156.92	GN	LP-SC-P1	2011-03-24	446.817	18.14	205.52	SC
LP-GN-P3	2011-07-13	139.087	17.69	156.92	GN	LP-SC-P1	2011-03-24	338.452	18.14	205.52	SC
LP-GN-P3	2011-07-13	217.357	17.69	156.92	GN	LP-SC-P1	2011-03-24	159.083	18.14	205.52	SC
LP-GN-P3	2011-07-13	79.2284	17.69	156.92	GN	LP-SC-P1	2011-03-24	505.974	18.14	205.52	SC
LP-GN-P3	2011-07-13	107.378	17.69	156.92	GN	LP-SC-P1	2011-03-24	272.639	18.14	205.52	SC
LP-GN-P3	2011-07-13	181.121	17.69	156.92	GN	LP-SC-P1	2011-03-24	292.386	18.14	205.52	SC
LP-GN-P3	2011-07-13	212.29	17.69	156.92	GN	LP-SC-P1	2011-03-24	417.885	18.14	205.52	SC
LP-GN-P3	2011-07-13	80.0953	17.69	156.92	GN	LP-SC-P1	2011-03-24	462.927	18.14	205.52	SC
LP-GN-P3	2011-07-13	113.275	17.69	156.92	GN	LP-SC-P1	2011-03-24	388.165	18.14	205.52	SC
LP-GN-P4	2011-07-13	204.246	17.69	156.92	GN	LP-SC-P1	2011-03-24	163.852	18.14	205.52	SC
LP-GN-P4	2011-07-13	166.56	17.69	156.92	GN	LP-SC-P1	2011-03-24	355.098	18.14	205.52	SC
LP-GN-P4	2011-07-13	89.2727	17.69	156.92	GN	LP-SC-P1	2011-03-24	183.212	18.14	205.52	SC
LP-GN-P4	2011-07-13	100.134	17.69	156.92	GN	LP-SC-P1	2011-03-24	271.685	18.14	205.52	SC
LP-GN-P4	2011-07-13	113.359	17.69	156.92	GN	LP-SC-P1	2011-03-24	586.352	18.14	205.52	SC
LP-GN-P4	2011-07-13	292.23	17.69	156.92	GN	LP-SC-P1	2011-03-24	360.926	18.14	205.52	SC
LP-GN-P4	2011-07-13	97.9215	17.69	156.92	GN	LP-SC-P1	2011-03-24	207.296	18.14	205.52	SC
LP-GN-P4	2011-07-13	205.989	17.69	156.92	GN	LP-SC-P1	2011-03-24	604.315	18.14	205.52	SC
LP-GN-P4	2011-07-13	104.614	17.69	156.92	GN	LP-SC-P1	2011-03-24	290.914	18.14	205.52	SC
LP-GN-P4	2011-07-13	139.845	17.69	156.92	GN	LP-SC-P1	2011-03-24	180.101	18.14	205.52	SC
LP-GN-P4	2011-07-13	142.552	17.69	156.92	GN	LP-SC-P1	2011-03-24	166.82	18.14	205.52	SC
LP-GN-P4	2011-07-13	133.807	17.69	156.92	GN	LP-SC-P1	2011-03-24	151.899	18.14	205.52	SC
LP-GN-P4	2011-07-13	398.318	17.69	156.92	GN	LP-SC-P1	2011-03-24	273.311	18.14	205.52	SC
LP-GN-P4	2011-07-13	100.866	17.69	156.92	GN	LP-SC-P1	2011-03-24	284.435	18.14	205.52	SC
LP-GN-P4	2011-07-13	62.7557	17.69	156.92	GN	LP-SC-P1	2011-03-24	662.901	18.14	205.52	SC
LP-GN-P4	2011-07-13	180.947	17.69	156.92	GN	LP-SC-P1	2011-03-24	213.048	18.14	205.52	SC
LP-GN-P4	2011-07-13	199.609	17.69	156.92	GN	LP-SC-P1	2011-03-24	212.567	18.14	205.52	SC
LP-GN-P4	2011-07-13	176.519	17.69	156.92	GN	LP-SC-P1	2011-03-24	282.483	18.14	205.52	SC
[truncated: 3,110 more rows]

## Sheet: L. pruvoti Ab_env par
Recruitment period						Maturity period
code	date	abundance (#/100mm3)	DT (°C)	SR (W/m2)	pop code	code	date	abundance (#/100mm3)	DT (°C)	SR (W/m2)	pop code
BPR 145	2002-07-21	109.448	17.3	178.821	CL	BPR 68	2002-01-03	1064.5	17.3	178.821	CL
BPR 15	2001-08-25	696.514	17.3	178.821	CL	BPR 77	2002-01-19	364.97	17.3	178.821	CL
BPR 170	2002-09-21	12.3833	17.3	178.821	CL	BPR71	2002-01-03	166.383	17.3	178.821	CL
BPR 174	2002-09-21	2896.67	17.3	178.821	CL	BPR75	2002-01-19	557.287	17.3	178.821	CL
BPR 177	2002-09-21	167.597	17.3	178.821	CL	BPR80	2002-01-19	651.133	17.3	178.821	CL
BPR 27	2001-09-22	194.244	17.3	178.821	CL	BPR82	2002-01-19	488.667	17.3	178.821	CL
BPR 3	2001-07-30	236.342	17.3	178.821	CL	BPR86	2002-03-02	363.164	17.3	178.821	CL
BPR 8	2001-07-30	90.9013	17.3	178.821	CL	BPR92	2002-03-02	2162.09	17.3	178.821	CL
BPR133	2002-06-23	587.145	17.3	178.821	CL	BPR93	2002-03-02	71.4083	17.3	178.821	CL
BPR134	2002-06-23	225.984	17.3	178.821	CL	BPR94	2002-03-02	222.858	17.3	178.821	CL
BPR135	2002-06-23	457.796	17.3	178.821	CL	BPR96	2002-03-02	815.219	17.3	178.821	CL
BPR146	2002-07-21	279.298	17.3	178.821	CL	LB-LB-P1	2011-01-17	322.548	17.57	184.89	LB
BPR151	2002-07-21	1180.36	17.3	178.821	CL	LP-LB-P1	2011-03-23	367.606	17.57	184.89	LB
BPR154	2002-07-21	1903.11	17.3	178.821	CL	LP-LB-P1	2010-12-07	688.613	17.57	184.89	LB
BPR161	2002-08-24	397.431	17.3	178.821	CL	LP-LB-P10	2010-03-20	871.992	17.57	184.89	LB
BPR165	2002-08-24	514.355	17.3	178.821	CL	LP-LB-P2	2011-01-17	935.857	17.57	184.89	LB
BPR19	2001-08-25	241.147	17.3	178.821	CL	LP-LB-P2	2010-12-07	896.612	17.57	184.89	LB
BPR30	2001-09-22	359.242	17.3	178.821	CL	LP-LB-P4	2010-12-07	508.017	17.57	184.89	LB
BPR9	2001-07-30	466.171	17.3	178.821	CL	LP-LB-P8	2011-02-08	650.651	17.57	184.89	LB
LP-LB-P1	2011-06-17	237.672	17.57	184.89	LB	LP-LB-P9	2010-03-20	171.631	17.57	184.89	LB
LP-LB-P1	2011-08-21	1773.09	17.57	184.89	LB	LP-GN-P1	2011-12-17	1724.6	17.69	156.92	GN
LP-LB-P2	2011-06-17	505.491	17.57	184.89	LB	LP-GN-P2	2012-01-24	1000.62	17.69	156.92	GN
LP-LB-P3	2011-07-23	82.9043	17.57	184.89	LB	LP-GN-P3	2011-12-17	376.38	17.69	156.92	GN
LP-LB-P6	2011-06-17	1340.61	17.57	184.89	LB	LP-GN-P4	2012-01-24	520.922	17.69	156.92	GN
LP-LB-p7	2011-06-17	363.68	17.57	184.89	LB	LP-SC-P1	2011-03-24	598.278	18.14	205.52	SC
LP-LB-P8	2011-06-17	410.152	17.57	184.89	LB	LP-SC-P10	2011-01-22	756.799	18.14	205.52	SC
LP-GN-P1	2011-06-11	866.573	17.69	156.92	GN	LP-SC-P2	2012-02-28	324.551	18.14	205.52	SC
LP-GN-P2	2011-07-13	887.37	17.69	156.92	GN	LP-SC-P8	2011-01-20	253.028	18.14	205.52	SC
LP-GN-P3	2011-07-13	1064.46	17.69	156.92	GN	LP-SC-P9	2011-01-22	823.07	18.14	205.52	SC
LP-GN-P4	2011-07-13	789.561	17.69	156.92	GN	LP-PL-P1	2011-01-04	511.839	18.74	194.58	PL
LP-GN-P5	2011-08-16	2711.39	17.69	156.92	GN	LP-PL-P1	2011-02-10	511.918	18.74	194.58	PL
LP-GN-P9	2011-07-13	1224.46	17.69	156.92	GN	LP-PL-P2	2011-02-10	16.7947	18.74	194.58	PL
LP-SC-P1	2010-09-13	2896.13	18.14	205.52	SC	LP-PL-P4	2011-02-10	943.908	18.74	194.58	PL
LP-SC-P2	2010-09-13	1286.06	18.14	205.52	SC	LP-PL-P5	2011-02-10	771.847	18.74	194.58	PL
LP-SC-P4	2010-07-06	1775.88	18.14	205.52	SC	LP-PL-P6	2011-02-10	872.38	18.74	194.58	PL
LP-SC-P5	2010-07-06	9.67082	18.14	205.52	SC	LP-PN-P1	2011-03-03	176.086	18.99	218.19	PN
LP-SC-P5	2011-07-07	348.061	18.14	205.52	SC	LP-PN-P1	2010-01-20	427.343	18.99	218.19	PN
LP-PL-P1	2010-06-30	1260.33	18.74	194.58	PL	LP-PN-P1	2012-03-15	730.702	18.99	218.19	PN
LP-PL-P2	2010-09-07	408.625	18.74	194.58	PL	LP-PN-P5	2011-03-03	313.224	18.99	218.19	PN
LP-PL-P2	2010-06-30	925.039	18.74	194.58	PL	LP-PN-P6	2011-03-03	293.681	18.99	218.19	PN
LP-PL-P4	2010-09-07	864.932	18.74	194.58	PL	LP-PN-P9	2011-03-03	202.053	18.99	218.19	PN
LP-PL-P4	2010-06-30	614.732	18.74	194.58	PL
LP-PL-P8	2010-09-07	78.2079	18.74	194.58	PL
LP-PN-P1	2010-09-09	1971.77	18.99	218.19	PN
LP-PN-P10	2010-09-09	916.853	18.99	218.19	PN
LP-PN-P11	2010-09-09	771.553	18.99	218.19	PN
LP-PN-P2	2010-09-09	245.208	18.99	218.19	PN
LP-PN-P4	2010-09-09	1652.6	18.99	218.19	PN
		818.734						597.347

## Sheet: L. pruvoti GI_env par
Recruitment period						Maturity period
code	date	GI (%)	DT (°C)	SR (W/m2)	pop code	code	date	GI (%)	DT (°C)	SR (W/m2)	pop code
BPR 145	2002-07-21	0.226399	17.3	178.821	CL	BPR 68	2002-01-03	2.37355	17.3	178.821	CL
BPR 15	2001-08-25	0.521825	17.3	178.821	CL	BPR 77	2002-01-19	3.16489	17.3	178.821	CL
BPR 170	2002-09-21	0.00661831	17.3	178.821	CL	BPR71	2002-01-03	0.867946	17.3	178.821	CL
BPR 174	2002-09-21	2.69356	17.3	178.821	CL	BPR75	2002-01-19	2.09348	17.3	178.821	CL
BPR 177	2002-09-21	0.894146	17.3	178.821	CL	BPR80	2002-01-19	4.00091	17.3	178.821	CL
BPR 27	2001-09-22	0.6472	17.3	178.821	CL	BPR82	2002-01-19	1.72986	17.3	178.821	CL
BPR 3	2001-07-30	0.34127	17.3	178.821	CL	BPR86	2002-03-02	1.42804	17.3	178.821	CL
BPR 8	2001-07-30	0.401337	17.3	178.821	CL	BPR92	2002-03-02	1.59305	17.3	178.821	CL
BPR133	2002-06-23	0.295634	17.3	178.821	CL	BPR93	2002-03-02	0.117378	17.3	178.821	CL
BPR134	2002-06-23	0.423427	17.3	178.821	CL	BPR94	2002-03-02	1.09662	17.3	178.821	CL
BPR135	2002-06-23	1.0794	17.3	178.821	CL	BPR96	2002-03-02	5.86492	17.3	178.821	CL
BPR146	2002-07-21	0.624394	17.3	178.821	CL	LB-LB-P1	2011-01-17	1.55373	17.57	184.89	LB
BPR151	2002-07-21	1.02582	17.3	178.821	CL	LP-LB-P1	2011-03-23	1.11972	17.57	184.89	LB
BPR154	2002-07-21	3.09898	17.3	178.821	CL	LP-LB-P1	2010-12-07	3.73922	17.57	184.89	LB
BPR161	2002-08-24	1.61888	17.3	178.821	CL	LP-LB-P10	2010-03-20	8.19429	17.57	184.89	LB
BPR165	2002-08-24	0.762245	17.3	178.821	CL	LP-LB-P2	2011-01-17	5.40684	17.57	184.89	LB
BPR19	2001-08-25	1.22815	17.3	178.821	CL	LP-LB-P2	2010-12-07	6.25725	17.57	184.89	LB
BPR30	2001-09-22	1.33341	17.3	178.821	CL	LP-LB-P4	2010-12-07	3.17711	17.57	184.89	LB
BPR9	2001-07-30	0.600151	17.3	178.821	CL	LP-LB-P8	2011-02-08	4.12619	17.57	184.89	LB
LP-LB-P1	2011-06-17	0.471818	17.57	184.89	LB	LP-LB-P9	2010-03-20	0.625913	17.57	184.89	LB
LP-LB-P1	2011-08-21	3.44863	17.57	184.89	LB	LP-GN-P1	2011-12-17	1.49827	17.69	156.92	GN
LP-LB-P2	2011-06-17	0.936354	17.57	184.89	LB	LP-GN-P2	2012-01-24	2.52277	17.69	156.92	GN
LP-LB-P3	2011-07-23	0.840708	17.57	184.89	LB	LP-GN-P3	2011-12-17	0.999336	17.69	156.92	GN
LP-LB-P6	2011-06-17	3.05484	17.57	184.89	LB	LP-GN-P4	2012-01-24	2.53139	17.69	156.92	GN
LP-LB-p7	2011-06-17	0.775196	17.57	184.89	LB	LP-SC-P1	2012-03-23	6.08668	18.14	205.52	SC
LP-LB-P8	2011-06-17	0.440687	17.57	184.89	LB	LP-SC-P10	2011-01-22	5.83907	18.14	205.52	SC
LP-GN-P1	2011-06-11	1.81363	17.69	156.92	GN	LP-SC-P2	2012-02-28	2.52263	18.14	205.52	SC
LP-GN-P2	2011-07-13	2.45556	17.69	156.92	GN	LP-SC-P8	2011-01-20	3.50929	18.14	205.52	SC
LP-GN-P3	2011-07-13	1.27744	17.69	156.92	GN	LP-SC-P9	2011-01-22	5.64883	18.14	205.52	SC
LP-GN-P4	2011-07-13	1.85282	17.69	156.92	GN	LP-PL-P1	2011-01-04	2.41184	18.74	194.58	PL
LP-GN-P5	2011-08-16	6.47719	17.69	156.92	GN	LP-PL-P1	2011-02-10	2.13105	18.74	194.58	PL
LP-GN-P9	2011-07-13	3.01454	17.69	156.92	GN	LP-PL-P2	2011-02-10	0.221604	18.74	194.58	PL
LP-SC-P1	2010-09-13	7.76505	18.14	205.52	SC	LP-PL-P4	2011-02-10	6.0776	18.74	194.58	PL
LP-SC-P2	2010-09-13	6.32187	18.14	205.52	SC	LP-PL-P5	2011-02-10	4.64048	18.74	194.58	PL
LP-SC-P4	2010-07-06	2.96882	18.14	205.52	SC	LP-PL-P6	2011-02-10	3.32048	18.74	194.58	PL
LP-SC-P5	2010-07-06	0.0158351	18.14	205.52	SC	LP-PN-P1	2010-01-20	1.20795	18.99	218.19	PN
LP-SC-P5	2011-07-07	1.26457	18.14	205.52	SC	LP-PN-P1	2011-03-03	1.11244	18.99	218.19	PN
LP-PL-P1	2010-06-30	1.44414	18.74	194.58	PL	LP-PN-P1	2012-03-15	9.20952	18.99	218.19	PN
LP-PL-P2	2010-09-07	0.434033	18.74	194.58	PL	LP-PN-P5	2011-03-03	3.49838	18.99	218.19	PN
LP-PL-P2	2010-06-30	1.80799	18.74	194.58	PL	LP-PN-P6	2011-03-03	3.32181	18.99	218.19	PN
LP-PL-P4	2010-09-07	2.97487	18.74	194.58	PL	LP-PN-P9	2011-03-03	0.630972	18.99	218.19	PN
LP-PL-P4	2010-06-30	0.984927	18.74	194.58	PL
LP-PL-P8	2010-09-07	0.234008	18.74	194.58	PL
LP-PN-P1	2010-09-09	4.52634	18.99	218.19	PN
LP-PN-P10	2010-09-09	1.09688	18.99	218.19	PN
LP-PN-P11	2010-09-09	1.51897	18.99	218.19	PN
LP-PN-P2	2010-09-09	0.160438	18.99	218.19	PN
LP-PN-P4	2010-09-09	3.62556	18.99	218.19	PN

## Sheet: B. europaea Ab_env par
Recruitment period						Maturity period
code	date	abundance (#/100mm3)	DT (°C)	SR (W/m2)	pop code	code	date	abundance (#/100mm3)	DT (°C)	SR (W/m2)	pop code
Beu 1a	1997-07-20	27.1511	17.73	174.05	CL	Beu 110	1997-12-29	109.786	17.73	174.05	CL
Beu 2	1997-07-20	297.26	17.73	174.05	CL	Beu 111	1997-12-29	93.4119	17.73	174.05	CL
Beu 22	1997-08-07	114.553	17.73	174.05	CL	Beu 113	1997-12-29	99.9788	17.73	174.05	CL
Beu 28	1997-08-07	35.3719	17.73	174.05	CL	Beu 125	1998-01-25	256.294	17.73	174.05	CL
Beu 30a	1997-08-07	81.9342	17.73	174.05	CL	Beu 126	1998-01-25	65.9312	17.73	174.05	CL
Beu 7	1997-07-20	111.687	17.73	174.05	CL	Beu 130	1998-01-25	20.554	17.73	174.05	CL
Beu231	1998-06-28	190.111	17.73	174.05	CL	Beu 132	1998-01-25	9.39268	17.73	174.05	CL
Beu232	1998-06-28	47.1239	17.73	174.05	CL	Beu 148	1998-02-19	720.604	17.73	174.05	CL
Beu239	1998-06-28	59.7286	17.73	174.05	CL	Beu 158	1998-02-19	38.6247	17.73	174.05	CL
Beu245	1998-07-18	184.132	17.73	174.05	CL	Beu 159	1998-02-19	99.4339	17.73	174.05	CL
Beu248	1998-07-18	395.661	17.73	174.05	CL	Beu 160	1998-02-19	249.223	17.73	174.05	CL
Beu278	1998-08-27	459.438	17.73	174.05	CL	Beu162	1998-03-21	4.22793	17.73	174.05	CL
Beu280	1998-08-27	93.9377	17.73	174.05	CL	Beu166	1998-03-21	17.3644	17.73	174.05	CL
Beu48	1997-09-24	0.798177	17.73	174.05	CL	Beu167	1998-03-21	31.3417	17.73	174.05	CL
Beu49	1997-09-24	63.6248	17.73	174.05	CL	Beu168	1998-03-21	98.9373	17.73	174.05	CL
Beu50	1997-09-24	566.42	17.73	174.05	CL	Beu169	1998-03-21	126.138	17.73	174.05	CL
Beu52	1997-09-24	8.047	17.73	174.05	CL	Beu171	1998-03-21	34.2162	17.73	174.05	CL
Beu54	1997-09-24	169.514	17.73	174.05	CL	Beu172	1998-03-21	143.288	17.73	174.05	CL
BELBP1-170611	2011-06-17	138.418	18.07	184.892	LB	Beu173	1998-03-21	9.28404	17.73	174.05	CL
BELBP1-210811	2011-08-21	201.944	18.07	184.892	LB	BELBP1-170111	2011-01-17	219.669	18.07	184.892	LB
BELBP2-210811	2011-08-21	342.307	18.07	184.892	LB	BELBP1-200311	2011-03-20	77.9594	18.07	184.892	LB
BELBP2-230711	2011-07-23	298.94	18.07	184.892	LB	BELBP2-071210	2010-12-07	277.627	18.07	184.892	LB
BELBP3-170611	2011-06-17	169.448	18.07	184.892	LB	BELBP2-080211	2011-02-08	242.035	18.07	184.892	LB
BELBP3-230711	2011-07-23	339.383	18.07	184.892	LB	BELBP2-170111	2011-01-17	167.928	18.07	184.892	LB
BEGNP1-130711	2011-07-13	86.2122	18.13	156.918	GN	BELBP2-200311	2011-03-20	57.4224	18.07	184.892	LB
BEGNP1-150911	2011-09-15	138.279	18.13	156.918	GN	BELBP3-080211	2011-02-08	89.8748	18.07	184.892	LB
BEGNP1-160811	2011-08-16	167.146	18.13	156.918	GN	BELBP3-200311	2011-03-20	265.677	18.07	184.892	LB
BEGNP2-150911	2011-09-15	88.9583	18.13	156.918	GN	BEGNP1-170312	2012-03-17	101.335	18.13	156.918	GN
BEGNP2-160811	2011-08-16	45.1746	18.13	156.918	GN	BEGNP1-171211	2011-12-17	268.212	18.13	156.918	GN
BEGNP2-210912	2012-09-21	82.3232	18.13	156.918	GN	BEGNP2-170312	2012-03-17	939.471	18.13	156.918	GN
BEGNP3-150911	2011-09-15	310.326	18.13	156.918	GN	BEGNP2-240112	2012-01-24	333.752	18.13	156.918	GN
BEGNP5-150911	2011-09-15	427.706	18.13	156.918	GN	BESCP1-111211	2011-12-11	211.011	18.73	205.523	SC
BESCP1-020811	2011-08-02	77.8951	18.73	205.523	SC	BESCP1-150112	2012-01-15	645.275	18.73	205.523	SC
BESCP1-070711	2011-07-07	153.821	18.73	205.523	SC	BESCP1-230312	2012-03-23	1313.94	18.73	205.523	SC
BESCP1-130910	2010-09-13	542.173	18.73	205.523	SC	BESCP2-111211	2011-12-11	238.115	18.73	205.523	SC
BESCP2-020811	2011-08-02	155.575	18.73	205.523	SC	BEPLP1-040111	2011-01-04	201.933	19.14	194.583	PL
BESCP2-060710	2010-07-06	79.6078	18.73	205.523	SC	BEPLP1-100211	2011-02-10	3.13023	19.14	194.583	PL
BESCP2-070711	2011-07-07	372.523	18.73	205.523	SC	BEPLP2-040111	2011-01-04	58.7214	19.14	194.583	PL
BESCP2-100911	2011-09-10	130.179	18.73	205.523	SC	BEPLP2-100211	2011-02-10	92.0332	19.14	194.583	PL
BESCP2-130910	2010-09-13	338.066	18.73	205.523	SC	BEPLP3-040111	2011-01-04	111.332	19.14	194.583	PL
BESCP3-130910	2010-09-13	455.22	18.73	205.523	SC	BEPLP3-100211	2011-02-10	85.518	19.14	194.583	PL
BEPLP1-070910	2010-09-07	920.425	19.14	194.583	PL	BEPLP4-040111	2011-01-04	231.743	19.14	194.583	PL
BEPLP1-140710	2010-07-14	1039.68	19.14	194.583	PL	BEPNP1-030311	2011-03-03	738.708	19.69	218.193	PN
BEPLP1-160810	2010-08-16	212.952	19.14	194.583	PL	BEPNP2-030311	2011-03-03	217.132	19.69	218.193	PN
BEPLP1-300610	2010-06-30	625.964	19.14	194.583	PL	BEPNP3-030311	2011-03-03	57.3568	19.69	218.193	PN
BEPLP2-160810	2010-08-16	787.601	19.14	194.583	PL	BEPNP4-030311	2011-03-03	68.5066	19.69	218.193	PN
BEPLP2-220912	2012-09-22	296.884	19.14	194.583	PL	BEPNP5-030311	2011-03-03	77.846	19.69	218.193	PN
BEPLP3-070910	2010-09-07	64.2197	19.14	194.583	PL	BEPNP6-030311	2011-03-03	254.866	19.69	218.193	PN
BEPLP3-140710	2010-07-14	2188.18	19.14	194.583	PL
BEPLP3-160810	2010-08-16	299.025	19.14	194.583	PL
BEPLP6-070910	2010-09-07	901.075	19.14	194.583	PL
BEPNP1-090910	2010-09-09	2176.39	19.69	218.193	PN
BEPNP1-110711	2011-07-11	331.929	19.69	218.193	PN
BEPNP1-180911	2011-09-18	89.9658	19.69	218.193	PN
BEPNP1-200811	2011-08-20	287.491	19.69	218.193	PN
BEPNP2-090910	2010-09-09	464.221	19.69	218.193	PN
BEPNP2-110711	2011-07-11	783.106	19.69	218.193	PN
BEPNP2-200811	2011-08-20	209.323	19.69	218.193	PN
BEPNP3-090910	2010-09-09	959.011	19.69	218.193	PN
