# Supplementary material for: Reproductive output of a non-zooxanthellate temperate coral is unaffected by temperature along an extended latitudinal gradient
Source: PLoS One. 2017 Feb 3;12(2):e0171051. doi: 10.1371/journal.pone.0171051 (PMC5291506; doi:10.1371/journal.pone.0171051)
Supplement: S2 Dataset — Diameters of each spermary and abundance and gonadal index of each polyp analysed in this study. (XLS) [file pone.0171051.s003.xls]

## Sheet: L. pruvoti Diam_env par
Recruitment period						Maturity period
code	date	diameter (µm)	DT (°C)	SR (W/m2)	pop code	code	date	diameter (µm)	DT (°C)	SR (W/m2)	pop code
BPR 1	2001-07-30	28.7508	17.3	178.8	CL	BPR 66	2002-01-03	57.0965	17.3	174.05	CL
BPR 1	2001-07-30	22.4653	17.3	178.8	CL	BPR 66	2002-01-03	41.3011	17.3	174.05	CL
BPR 1	2001-07-30	35.8475	17.3	178.8	CL	BPR 66	2002-01-03	44.7802	17.3	174.05	CL
BPR 1	2001-07-30	51.7699	17.3	178.8	CL	BPR 66	2002-01-03	107.505	17.3	174.05	CL
BPR 1	2001-07-30	44.2891	17.3	178.8	CL	BPR 66	2002-01-03	91.4262	17.3	174.05	CL
BPR 1	2001-07-30	29.0723	17.3	178.8	CL	BPR 66	2002-01-03	100.564	17.3	174.05	CL
BPR 1	2001-07-30	18.5113	17.3	178.8	CL	BPR 66	2002-01-03	117.663	17.3	174.05	CL
BPR 1	2001-07-30	37.0513	17.3	178.8	CL	BPR 66	2002-01-03	279.218	17.3	174.05	CL
BPR 1	2001-07-30	14.4617	17.3	178.8	CL	BPR 66	2002-01-03	135.255	17.3	174.05	CL
BPR 1	2001-07-30	14.8433	17.3	178.8	CL	BPR 66	2002-01-03	83.6247	17.3	174.05	CL
BPR 1	2001-07-30	13.8023	17.3	178.8	CL	BPR 66	2002-01-03	77.9175	17.3	174.05	CL
BPR 1	2001-07-30	58.9841	17.3	178.8	CL	BPR 66	2002-01-03	80.1671	17.3	174.05	CL
BPR 1	2001-07-30	35.9669	17.3	178.8	CL	BPR 66	2002-01-03	86.0613	17.3	174.05	CL
BPR 1	2001-07-30	58.7889	17.3	178.8	CL	BPR 66	2002-01-03	196.847	17.3	174.05	CL
BPR 1	2001-07-30	47.8491	17.3	178.8	CL	BPR 66	2002-01-03	101.098	17.3	174.05	CL
BPR 1	2001-07-30	17.644	17.3	178.8	CL	BPR 66	2002-01-03	114.131	17.3	174.05	CL
BPR 1	2001-07-30	112.712	17.3	178.8	CL	BPR 66	2002-01-03	46.5767	17.3	174.05	CL
BPR 1	2001-07-30	95.8709	17.3	178.8	CL	BPR 66	2002-01-03	37.9946	17.3	174.05	CL
BPR 1	2001-07-30	40.379	17.3	178.8	CL	BPR 66	2002-01-03	117.715	17.3	174.05	CL
BPR 1	2001-07-30	36.6993	17.3	178.8	CL	BPR 66	2002-01-03	284.198	17.3	174.05	CL
BPR 1	2001-07-30	53.3205	17.3	178.8	CL	BPR 66	2002-01-03	104.957	17.3	174.05	CL
BPR 1	2001-07-30	60.5985	17.3	178.8	CL	BPR 66	2002-01-03	80.3748	17.3	174.05	CL
BPR 1	2001-07-30	71.0992	17.3	178.8	CL	BPR 66	2002-01-03	49.5783	17.3	174.05	CL
BPR 1	2001-07-30	55.8171	17.3	178.8	CL	BPR 66	2002-01-03	124.266	17.3	174.05	CL
BPR 1	2001-07-30	36.8361	17.3	178.8	CL	BPR 66	2002-01-03	79.6661	17.3	174.05	CL
BPR 1	2001-07-30	50.9481	17.3	178.8	CL	BPR 66	2002-01-03	85.0575	17.3	174.05	CL
BPR 1	2001-07-30	51.7616	17.3	178.8	CL	BPR 66	2002-01-03	115.977	17.3	174.05	CL
BPR 1	2001-07-30	90.9371	17.3	178.8	CL	BPR 66	2002-01-03	55.9124	17.3	174.05	CL
BPR 1	2001-07-30	39.622	17.3	178.8	CL	BPR 66	2002-01-03	98.0912	17.3	174.05	CL
BPR 1	2001-07-30	54.0528	17.3	178.8	CL	BPR 66	2002-01-03	77.2721	17.3	174.05	CL
BPR 1	2001-07-30	26.758	17.3	178.8	CL	BPR 66	2002-01-03	84.8117	17.3	174.05	CL
BPR 1	2001-07-30	66.6855	17.3	178.8	CL	BPR 66	2002-01-03	80.8896	17.3	174.05	CL
BPR 1	2001-07-30	66.1804	17.3	178.8	CL	BPR 66	2002-01-03	117.373	17.3	174.05	CL
BPR 1	2001-07-30	81.005	17.3	178.8	CL	BPR 66	2002-01-03	283.972	17.3	174.05	CL
BPR 1	2001-07-30	73.6407	17.3	178.8	CL	BPR 66	2002-01-03	78.0943	17.3	174.05	CL
BPR 1	2001-07-30	62.5222	17.3	178.8	CL	BPR 66	2002-01-03	98.2211	17.3	174.05	CL
BPR 1	2001-07-30	86.6237	17.3	178.8	CL	BPR 66	2002-01-03	91.6643	17.3	174.05	CL
BPR 1	2001-07-30	69.434	17.3	178.8	CL	BPR 66	2002-01-03	39.7043	17.3	174.05	CL
BPR 1	2001-07-30	38.733	17.3	178.8	CL	BPR 66	2002-01-03	173.072	17.3	174.05	CL
BPR 1	2001-07-30	36.7703	17.3	178.8	CL	BPR 66	2002-01-03	231.725	17.3	174.05	CL
BPR 1	2001-07-30	46.1842	17.3	178.8	CL	BPR 66	2002-01-03	133.676	17.3	174.05	CL
BPR 1	2001-07-30	63.4626	17.3	178.8	CL	BPR 66	2002-01-03	92.5954	17.3	174.05	CL
BPR 1	2001-07-30	35.3628	17.3	178.8	CL	BPR 66	2002-01-03	149.119	17.3	174.05	CL
BPR 1	2001-07-30	22.5644	17.3	178.8	CL	BPR 66	2002-01-03	62.6136	17.3	174.05	CL
BPR 1	2001-07-30	38.6567	17.3	178.8	CL	BPR 66	2002-01-03	71.5515	17.3	174.05	CL
BPR 1	2001-07-30	55.6713	17.3	178.8	CL	BPR 66	2002-01-03	64.2606	17.3	174.05	CL
BPR 1	2001-07-30	27.3733	17.3	178.8	CL	BPR 66	2002-01-03	107.867	17.3	174.05	CL
BPR 1	2001-07-30	60.4484	17.3	178.8	CL	BPR 66	2002-01-03	124.432	17.3	174.05	CL
BPR 1	2001-07-30	34.1737	17.3	178.8	CL	BPR 66	2002-01-03	170.345	17.3	174.05	CL
BPR 1	2001-07-30	43.5794	17.3	178.8	CL	BPR 66	2002-01-03	55.5099	17.3	174.05	CL
BPR 1	2001-07-30	40.1141	17.3	178.8	CL	BPR 66	2002-01-03	100.504	17.3	174.05	CL
BPR 1	2001-07-30	64.4432	17.3	178.8	CL	BPR 66	2002-01-03	70.9844	17.3	174.05	CL
BPR 1	2001-07-30	39.8868	17.3	178.8	CL	BPR 66	2002-01-03	54.1578	17.3	174.05	CL
BPR 1	2001-07-30	61.6586	17.3	178.8	CL	BPR 66	2002-01-03	118.819	17.3	174.05	CL
BPR 1	2001-07-30	40.6623	17.3	178.8	CL	BPR 66	2002-01-03	60.2083	17.3	174.05	CL
BPR 1	2001-07-30	78.2954	17.3	178.8	CL	BPR 66	2002-01-03	86.599	17.3	174.05	CL
BPR 1	2001-07-30	60.3226	17.3	178.8	CL	BPR 66	2002-01-03	200.342	17.3	174.05	CL
BPR 1	2001-07-30	40.1526	17.3	178.8	CL	BPR 66	2002-01-03	35.0959	17.3	174.05	CL
BPR 1	2001-07-30	73.3336	17.3	178.8	CL	BPR 66	2002-01-03	68.4289	17.3	174.05	CL
BPR 1	2001-07-30	51.6934	17.3	178.8	CL	BPR 66	2002-01-03	65.623	17.3	174.05	CL
BPR 1	2001-07-30	61.4646	17.3	178.8	CL	BPR 66	2002-01-03	75.1797	17.3	174.05	CL
BPR 1	2001-07-30	61.6232	17.3	178.8	CL	BPR 66	2002-01-03	62.0619	17.3	174.05	CL
BPR 1	2001-07-30	58.8843	17.3	178.8	CL	BPR 66	2002-01-03	42.3476	17.3	174.05	CL
BPR 1	2001-07-30	96.9296	17.3	178.8	CL	BPR 66	2002-01-03	109.821	17.3	174.05	CL
BPR 1	2001-07-30	49.4189	17.3	178.8	CL	BPR 66	2002-01-03	66.0772	17.3	174.05	CL
BPR 1	2001-07-30	16.5431	17.3	178.8	CL	BPR 66	2002-01-03	52.1609	17.3	174.05	CL
BPR 1	2001-07-30	36.7228	17.3	178.8	CL	BPR 66	2002-01-03	176.426	17.3	174.05	CL
BPR 1	2001-07-30	40.3383	17.3	178.8	CL	BPR 66	2002-01-03	123.616	17.3	174.05	CL
BPR 1	2001-07-30	37.0574	17.3	178.8	CL	BPR 66	2002-01-03	120.468	17.3	174.05	CL
BPR 1	2001-07-30	64.3212	17.3	178.8	CL	BPR 66	2002-01-03	200.492	17.3	174.05	CL
BPR 1	2001-07-30	26.6071	17.3	178.8	CL	BPR 66	2002-01-03	172.267	17.3	174.05	CL
BPR 1	2001-07-30	45.7162	17.3	178.8	CL	BPR 66	2002-01-03	76.1829	17.3	174.05	CL
BPR 1	2001-07-30	51.6289	17.3	178.8	CL	BPR 66	2002-01-03	150.051	17.3	174.05	CL
BPR 1	2001-07-30	63.8733	17.3	178.8	CL	BPR 66	2002-01-03	81.8804	17.3	174.05	CL
BPR 1	2001-07-30	58.5877	17.3	178.8	CL	BPR 66	2002-01-03	68.9615	17.3	174.05	CL
BPR 1	2001-07-30	43.8943	17.3	178.8	CL	BPR 66	2002-01-03	97.0159	17.3	174.05	CL
BPR 1	2001-07-30	82.906	17.3	178.8	CL	BPR 66	2002-01-03	50.5733	17.3	174.05	CL
BPR 1	2001-07-30	31.6067	17.3	178.8	CL	BPR 66	2002-01-03	62.1196	17.3	174.05	CL
BPR 1	2001-07-30	87.0462	17.3	178.8	CL	BPR 66	2002-01-03	37.956	17.3	174.05	CL
BPR 1	2001-07-30	39.056	17.3	178.8	CL	BPR 66	2002-01-03	94.1756	17.3	174.05	CL
BPR 1	2001-07-30	85.2327	17.3	178.8	CL	BPR 66	2002-01-03	148.03	17.3	174.05	CL
BPR 1	2001-07-30	56.9607	17.3	178.8	CL	BPR 66	2002-01-03	135.753	17.3	174.05	CL
BPR 1	2001-07-30	58.2193	17.3	178.8	CL	BPR 66	2002-01-03	162.725	17.3	174.05	CL
BPR 1	2001-07-30	30.2872	17.3	178.8	CL	BPR 66	2002-01-03	100.483	17.3	174.05	CL
BPR 1	2001-07-30	66.8094	17.3	178.8	CL	BPR 66	2002-01-03	78.85	17.3	174.05	CL
BPR 1	2001-07-30	42.5688	17.3	178.8	CL	BPR 66	2002-01-03	87.1227	17.3	174.05	CL
BPR 1	2001-07-30	36.1406	17.3	178.8	CL	BPR 66	2002-01-03	115.519	17.3	174.05	CL
BPR 1	2001-07-30	27.0819	17.3	178.8	CL	BPR 66	2002-01-03	53.8603	17.3	174.05	CL
BPR 1	2001-07-30	80.499	17.3	178.8	CL	BPR 66	2002-01-03	111.907	17.3	174.05	CL
BPR 1	2001-07-30	56.5149	17.3	178.8	CL	BPR 66	2002-01-03	29.5607	17.3	174.05	CL
BPR 1	2001-07-30	37.2463	17.3	178.8	CL	BPR 66	2002-01-03	113.044	17.3	174.05	CL
BPR 13	2001-08-25	66.3687	17.3	178.8	CL	BPR 66	2002-01-03	136.505	17.3	174.05	CL
BPR 13	2001-08-25	154.571	17.3	178.8	CL	BPR 66	2002-01-03	119.783	17.3	174.05	CL
BPR 13	2001-08-25	58.0712	17.3	178.8	CL	BPR 66	2002-01-03	109.822	17.3	174.05	CL
BPR 13	2001-08-25	38.8458	17.3	178.8	CL	BPR 66	2002-01-03	103.351	17.3	174.05	CL
BPR 13	2001-08-25	65.3437	17.3	178.8	CL	BPR 66	2002-01-03	34.8702	17.3	174.05	CL
BPR 13	2001-08-25	42.9306	17.3	178.8	CL	BPR 66	2002-01-03	119.483	17.3	174.05	CL
BPR 13	2001-08-25	30.8046	17.3	178.8	CL	BPR 66	2002-01-03	169.806	17.3	174.05	CL
BPR 13	2001-08-25	46.9152	17.3	178.8	CL	BPR 66	2002-01-03	92.6036	17.3	174.05	CL
BPR 13	2001-08-25	45.2301	17.3	178.8	CL	BPR 66	2002-01-03	154.105	17.3	174.05	CL
BPR 13	2001-08-25	72.3154	17.3	178.8	CL	BPR 66	2002-01-03	150.573	17.3	174.05	CL
BPR 13	2001-08-25	50.2996	17.3	178.8	CL	BPR 66	2002-01-03	71	17.3	174.05	CL
BPR 13	2001-08-25	106.77	17.3	178.8	CL	BPR 66	2002-01-03	81.0821	17.3	174.05	CL
BPR 13	2001-08-25	57.3695	17.3	178.8	CL	BPR 66	2002-01-03	116.633	17.3	174.05	CL
BPR 13	2001-08-25	61.1457	17.3	178.8	CL	BPR 66	2002-01-03	162.569	17.3	174.05	CL
BPR 13	2001-08-25	79.8464	17.3	178.8	CL	BPR 66	2002-01-03	124.974	17.3	174.05	CL
BPR 13	2001-08-25	76.8301	17.3	178.8	CL	BPR 66	2002-01-03	46.9542	17.3	174.05	CL
BPR 13	2001-08-25	63.6429	17.3	178.8	CL	BPR 66	2002-01-03	82.2668	17.3	174.05	CL
BPR 13	2001-08-25	98.0697	17.3	178.8	CL	BPR 66	2002-01-03	123.155	17.3	174.05	CL
BPR 13	2001-08-25	62.7364	17.3	178.8	CL	BPR 66	2002-01-03	102.37	17.3	174.05	CL
BPR 13	2001-08-25	42.8779	17.3	178.8	CL	BPR 66	2002-01-03	48.5375	17.3	174.05	CL
BPR 13	2001-08-25	70.3622	17.3	178.8	CL	BPR 66	2002-01-03	41.1192	17.3	174.05	CL
BPR 13	2001-08-25	59.2058	17.3	178.8	CL	BPR 66	2002-01-03	63.8099	17.3	174.05	CL
BPR 13	2001-08-25	46.7419	17.3	178.8	CL	BPR 66	2002-01-03	102.092	17.3	174.05	CL
BPR 13	2001-08-25	29.9447	17.3	178.8	CL	BPR 66	2002-01-03	103.174	17.3	174.05	CL
BPR 13	2001-08-25	24.6292	17.3	178.8	CL	BPR 66	2002-01-03	41.9064	17.3	174.05	CL
BPR 13	2001-08-25	72.2309	17.3	178.8	CL	BPR 66	2002-01-03	133.402	17.3	174.05	CL
BPR 13	2001-08-25	59.7667	17.3	178.8	CL	BPR 66	2002-01-03	126.749	17.3	174.05	CL
BPR 13	2001-08-25	61.8358	17.3	178.8	CL	BPR 66	2002-01-03	116.332	17.3	174.05	CL
BPR 13	2001-08-25	99.8844	17.3	178.8	CL	BPR 66	2002-01-03	98.589	17.3	174.05	CL
BPR 13	2001-08-25	62.6416	17.3	178.8	CL	BPR 66	2002-01-03	96.7075	17.3	174.05	CL
BPR 13	2001-08-25	49.7582	17.3	178.8	CL	BPR 66	2002-01-03	68.4312	17.3	174.05	CL
BPR 13	2001-08-25	84.2014	17.3	178.8	CL	BPR 66	2002-01-03	58.4584	17.3	174.05	CL
BPR 13	2001-08-25	67.5237	17.3	178.8	CL	BPR 66	2002-01-03	99.6657	17.3	174.05	CL
BPR 13	2001-08-25	68.5855	17.3	178.8	CL	BPR 66	2002-01-03	89.408	17.3	174.05	CL
BPR 13	2001-08-25	96.1959	17.3	178.8	CL	BPR 66	2002-01-03	97.7012	17.3	174.05	CL
BPR 13	2001-08-25	101.774	17.3	178.8	CL	BPR 66	2002-01-03	147.091	17.3	174.05	CL
BPR 13	2001-08-25	61.0051	17.3	178.8	CL	BPR 66	2002-01-03	46.9701	17.3	174.05	CL
BPR 13	2001-08-25	66.4127	17.3	178.8	CL	BPR 66	2002-01-03	52.3477	17.3	174.05	CL
BPR 13	2001-08-25	89.4338	17.3	178.8	CL	BPR 66	2002-01-03	40.5211	17.3	174.05	CL
BPR 13	2001-08-25	77.1226	17.3	178.8	CL	BPR 66	2002-01-03	74.1751	17.3	174.05	CL
BPR 13	2001-08-25	79.6286	17.3	178.8	CL	BPR 66	2002-01-03	99.2581	17.3	174.05	CL
BPR 13	2001-08-25	54.6099	17.3	178.8	CL	BPR 66	2002-01-03	70.4446	17.3	174.05	CL
BPR 13	2001-08-25	83.8788	17.3	178.8	CL	BPR 66	2002-01-03	80.5402	17.3	174.05	CL
BPR 13	2001-08-25	52.7468	17.3	178.8	CL	BPR 66	2002-01-03	87.9546	17.3	174.05	CL
BPR 13	2001-08-25	76.1903	17.3	178.8	CL	BPR 66	2002-01-03	102.945	17.3	174.05	CL
BPR 13	2001-08-25	97.624	17.3	178.8	CL	BPR 66	2002-01-03	92.0328	17.3	174.05	CL
BPR 13	2001-08-25	59.5403	17.3	178.8	CL	BPR 66	2002-01-03	59.9655	17.3	174.05	CL
BPR 13	2001-08-25	72.116	17.3	178.8	CL	BPR 66	2002-01-03	71.9917	17.3	174.05	CL
BPR 13	2001-08-25	50.3008	17.3	178.8	CL	BPR 66	2002-01-03	198.859	17.3	174.05	CL
BPR 13	2001-08-25	58.518	17.3	178.8	CL	BPR 66	2002-01-03	74.9941	17.3	174.05	CL
BPR 13	2001-08-25	56.9073	17.3	178.8	CL	BPR 66	2002-01-03	78.4963	17.3	174.05	CL
BPR 13	2001-08-25	47.9581	17.3	178.8	CL	BPR 66	2002-01-03	81.2665	17.3	174.05	CL
BPR 13	2001-08-25	73.1763	17.3	178.8	CL	BPR 66	2002-01-03	128.157	17.3	174.05	CL
BPR 13	2001-08-25	50.6149	17.3	178.8	CL	BPR 66	2002-01-03	81.0652	17.3	174.05	CL
BPR 13	2001-08-25	86.6765	17.3	178.8	CL	BPR 66	2002-01-03	56.1005	17.3	174.05	CL
BPR 13	2001-08-25	60.6066	17.3	178.8	CL	BPR 66	2002-01-03	63.0153	17.3	174.05	CL
BPR 13	2001-08-25	123.419	17.3	178.8	CL	BPR 66	2002-01-03	121.059	17.3	174.05	CL
BPR 13	2001-08-25	66.3391	17.3	178.8	CL	BPR 66	2002-01-03	128.822	17.3	174.05	CL
BPR 13	2001-08-25	57.7077	17.3	178.8	CL	BPR 66	2002-01-03	100.863	17.3	174.05	CL
BPR 13	2001-08-25	65.9347	17.3	178.8	CL	BPR 66	2002-01-03	81.8201	17.3	174.05	CL
BPR 13	2001-08-25	74.3764	17.3	178.8	CL	BPR 66	2002-01-03	79.1516	17.3	174.05	CL
BPR 13	2001-08-25	76.7042	17.3	178.8	CL	BPR 66	2002-01-03	60.3666	17.3	174.05	CL
BPR 13	2001-08-25	56.586	17.3	178.8	CL	BPR 66	2002-01-03	80.4973	17.3	174.05	CL
BPR 13	2001-08-25	115.641	17.3	178.8	CL	BPR 66	2002-01-03	87.3207	17.3	174.05	CL
BPR 13	2001-08-25	76.9446	17.3	178.8	CL	BPR 66	2002-01-03	123.88	17.3	174.05	CL
BPR 13	2001-08-25	64.8391	17.3	178.8	CL	BPR 66	2002-01-03	58.8621	17.3	174.05	CL
BPR 13	2001-08-25	62.6307	17.3	178.8	CL	BPR 66	2002-01-03	102.71	17.3	174.05	CL
BPR 13	2001-08-25	76.9731	17.3	178.8	CL	BPR 66	2002-01-03	70.4848	17.3	174.05	CL
BPR 13	2001-08-25	116.635	17.3	178.8	CL	BPR 66	2002-01-03	105.494	17.3	174.05	CL
BPR 13	2001-08-25	70.0689	17.3	178.8	CL	BPR 66	2002-01-03	76.4329	17.3	174.05	CL
BPR 13	2001-08-25	78.7005	17.3	178.8	CL	BPR 66	2002-01-03	103.77	17.3	174.05	CL
BPR 13	2001-08-25	75.4663	17.3	178.8	CL	BPR 66	2002-01-03	121.915	17.3	174.05	CL
BPR 13	2001-08-25	44.1128	17.3	178.8	CL	BPR 66	2002-01-03	71.465	17.3	174.05	CL
BPR 13	2001-08-25	65.5483	17.3	178.8	CL	BPR 66	2002-01-03	62.1964	17.3	174.05	CL
BPR 13	2001-08-25	44.1128	17.3	178.8	CL	BPR 66	2002-01-03	136.835	17.3	174.05	CL
BPR 13	2001-08-25	65.5483	17.3	178.8	CL	BPR 66	2002-01-03	88.3177	17.3	174.05	CL
BPR 13	2001-08-25	54.3577	17.3	178.8	CL	BPR 66	2002-01-03	83.3991	17.3	174.05	CL
BPR 13	2001-08-25	56.6069	17.3	178.8	CL	BPR 66	2002-01-03	109.502	17.3	174.05	CL
BPR 13	2001-08-25	51.2641	17.3	178.8	CL	BPR 66	2002-01-03	87.1354	17.3	174.05	CL
BPR 13	2001-08-25	66.8738	17.3	178.8	CL	BPR 66	2002-01-03	51.0711	17.3	174.05	CL
BPR 13	2001-08-25	68.5679	17.3	178.8	CL	BPR 66	2002-01-03	147.802	17.3	174.05	CL
BPR 13	2001-08-25	67.0875	17.3	178.8	CL	BPR 66	2002-01-03	242.393	17.3	174.05	CL
BPR 13	2001-08-25	95.6849	17.3	178.8	CL	BPR 66	2002-01-03	192.861	17.3	174.05	CL
BPR 13	2001-08-25	95.032	17.3	178.8	CL	BPR 66	2002-01-03	85.0294	17.3	174.05	CL
BPR 136	2002-06-23	75.5938	17.3	178.8	CL	BPR 66	2002-01-03	130.297	17.3	174.05	CL
BPR 136	2002-06-23	40.6886	17.3	178.8	CL	BPR 66	2002-01-03	67.9057	17.3	174.05	CL
BPR 136	2002-06-23	74.6289	17.3	178.8	CL	BPR 66	2002-01-03	37.0182	17.3	174.05	CL
BPR 136	2002-06-23	62.7294	17.3	178.8	CL	BPR 66	2002-01-03	98.6189	17.3	174.05	CL
BPR 136	2002-06-23	72.4342	17.3	178.8	CL	BPR 66	2002-01-03	115.456	17.3	174.05	CL
BPR 136	2002-06-23	33.4884	17.3	178.8	CL	BPR 66	2002-01-03	109.187	17.3	174.05	CL
BPR 136	2002-06-23	42.2269	17.3	178.8	CL	BPR 66	2002-01-03	64.4475	17.3	174.05	CL
BPR 136	2002-06-23	37.5976	17.3	178.8	CL	BPR 66	2002-01-03	138.415	17.3	174.05	CL
BPR 136	2002-06-23	45.8967	17.3	178.8	CL	BPR 66	2002-01-03	85.2615	17.3	174.05	CL
BPR 136	2002-06-23	40.5185	17.3	178.8	CL	BPR 66	2002-01-03	65.8778	17.3	174.05	CL
BPR 136	2002-06-23	57.226	17.3	178.8	CL	BPR 66	2002-01-03	126.718	17.3	174.05	CL
BPR 136	2002-06-23	63.613	17.3	178.8	CL	BPR 66	2002-01-03	168.504	17.3	174.05	CL
BPR 136	2002-06-23	34.66	17.3	178.8	CL	BPR 66	2002-01-03	106.372	17.3	174.05	CL
BPR 136	2002-06-23	65.6376	17.3	178.8	CL	BPR 66	2002-01-03	139.111	17.3	174.05	CL
BPR 136	2002-06-23	50.3931	17.3	178.8	CL	BPR 66	2002-01-03	160.381	17.3	174.05	CL
BPR 136	2002-06-23	66.1288	17.3	178.8	CL	BPR 66	2002-01-03	57.1599	17.3	174.05	CL
BPR 136	2002-06-23	42.1068	17.3	178.8	CL	BPR 66	2002-01-03	131.977	17.3	174.05	CL
BPR 136	2002-06-23	38.469	17.3	178.8	CL	BPR 66	2002-01-03	65.5824	17.3	174.05	CL
BPR 136	2002-06-23	28.7721	17.3	178.8	CL	BPR 66	2002-01-03	82.2541	17.3	174.05	CL
BPR 136	2002-06-23	48.934	17.3	178.8	CL	BPR 66	2002-01-03	44.9828	17.3	174.05	CL
BPR 136	2002-06-23	49.9124	17.3	178.8	CL	BPR 66	2002-01-03	148.747	17.3	174.05	CL
BPR 136	2002-06-23	55.3459	17.3	178.8	CL	BPR 66	2002-01-03	141.429	17.3	174.05	CL
BPR 136	2002-06-23	30.5182	17.3	178.8	CL	BPR 66	2002-01-03	75.2037	17.3	174.05	CL
BPR 136	2002-06-23	73.3805	17.3	178.8	CL	BPR 66	2002-01-03	84.4309	17.3	174.05	CL
BPR 136	2002-06-23	67.7059	17.3	178.8	CL	BPR 66	2002-01-03	113.915	17.3	174.05	CL
BPR 137	2002-06-23	115.089	17.3	178.8	CL	BPR 66	2002-01-03	94.8938	17.3	174.05	CL
BPR 137	2002-06-23	69.6944	17.3	178.8	CL	BPR 66	2002-01-03	74.2355	17.3	174.05	CL
BPR 137	2002-06-23	77.4418	17.3	178.8	CL	BPR 66	2002-01-03	82.5808	17.3	174.05	CL
BPR 137	2002-06-23	54.7023	17.3	178.8	CL	BPR 66	2002-01-03	48.0696	17.3	174.05	CL
BPR 137	2002-06-23	49.6465	17.3	178.8	CL	BPR 66	2002-01-03	136.888	17.3	174.05	CL
BPR 137	2002-06-23	50.8326	17.3	178.8	CL	BPR 66	2002-01-03	56.4074	17.3	174.05	CL
BPR 137	2002-06-23	33.2918	17.3	178.8	CL	BPR 66	2002-01-03	113.961	17.3	174.05	CL
BPR 137	2002-06-23	45.767	17.3	178.8	CL	BPR 66	2002-01-03	71.3823	17.3	174.05	CL
BPR 137	2002-06-23	72.8006	17.3	178.8	CL	BPR 66	2002-01-03	108.052	17.3	174.05	CL
BPR 137	2002-06-23	43.7518	17.3	178.8	CL	BPR 66	2002-01-03	64.2267	17.3	174.05	CL
BPR 137	2002-06-23	40.7171	17.3	178.8	CL	BPR 66	2002-01-03	89.6717	17.3	174.05	CL
BPR 137	2002-06-23	60.0965	17.3	178.8	CL	BPR 66	2002-01-03	168.626	17.3	174.05	CL
BPR 137	2002-06-23	82.8909	17.3	178.8	CL	BPR 66	2002-01-03	60.1298	17.3	174.05	CL
BPR 137	2002-06-23	154.001	17.3	178.8	CL	BPR 66	2002-01-03	75.2694	17.3	174.05	CL
BPR 137	2002-06-23	48.7042	17.3	178.8	CL	BPR 66	2002-01-03	139.952	17.3	174.05	CL
BPR 137	2002-06-23	84.3083	17.3	178.8	CL	BPR 66	2002-01-03	195.495	17.3	174.05	CL
BPR 137	2002-06-23	59.7043	17.3	178.8	CL	BPR 66	2002-01-03	80.7176	17.3	174.05	CL
BPR 137	2002-06-23	68.111	17.3	178.8	CL	BPR 66	2002-01-03	115.031	17.3	174.05	CL
BPR 137	2002-06-23	123.276	17.3	178.8	CL	BPR 66	2002-01-03	123.295	17.3	174.05	CL
BPR 137	2002-06-23	52.8368	17.3	178.8	CL	BPR 66	2002-01-03	78.1419	17.3	174.05	CL
BPR 137	2002-06-23	95.1971	17.3	178.8	CL	BPR 66	2002-01-03	115.917	17.3	174.05	CL
BPR 137	2002-06-23	89.7963	17.3	178.8	CL	BPR 66	2002-01-03	90.2752	17.3	174.05	CL
BPR 137	2002-06-23	52.077	17.3	178.8	CL	BPR 66	2002-01-03	104.386	17.3	174.05	CL
BPR 137	2002-06-23	87.5275	17.3	178.8	CL	BPR 66	2002-01-03	182.719	17.3	174.05	CL
BPR 137	2002-06-23	64.3827	17.3	178.8	CL	BPR 66	2002-01-03	245.948	17.3	174.05	CL
BPR 137	2002-06-23	94.7371	17.3	178.8	CL	BPR 66	2002-01-03	84.5012	17.3	174.05	CL
BPR 137	2002-06-23	98.9513	17.3	178.8	CL	BPR 66	2002-01-03	107.046	17.3	174.05	CL
BPR 137	2002-06-23	89.3034	17.3	178.8	CL	BPR 66	2002-01-03	92.2703	17.3	174.05	CL
BPR 137	2002-06-23	124.022	17.3	178.8	CL	BPR 66	2002-01-03	63.3248	17.3	174.05	CL
BPR 137	2002-06-23	79.6968	17.3	178.8	CL	BPR 66	2002-01-03	85.8875	17.3	174.05	CL
BPR 137	2002-06-23	118.566	17.3	178.8	CL	BPR 66	2002-01-03	241.423	17.3	174.05	CL
BPR 137	2002-06-23	94.5181	17.3	178.8	CL	BPR 66	2002-01-03	99.6811	17.3	174.05	CL
BPR 137	2002-06-23	59.7062	17.3	178.8	CL	BPR 66	2002-01-03	74.2319	17.3	174.05	CL
BPR 137	2002-06-23	82.7376	17.3	178.8	CL	BPR 66	2002-01-03	144.491	17.3	174.05	CL
BPR 137	2002-06-23	151.816	17.3	178.8	CL	BPR 66	2002-01-03	46.255	17.3	174.05	CL
BPR 137	2002-06-23	105.311	17.3	178.8	CL	BPR 66	2002-01-03	75.7967	17.3	174.05	CL
BPR 137	2002-06-23	102.731	17.3	178.8	CL	BPR 66	2002-01-03	44.6782	17.3	174.05	CL
BPR 137	2002-06-23	60.6004	17.3	178.8	CL	BPR 66	2002-01-03	147.43	17.3	174.05	CL
BPR 137	2002-06-23	61.0624	17.3	178.8	CL	BPR 66	2002-01-03	111.869	17.3	174.05	CL
BPR 137	2002-06-23	50.7927	17.3	178.8	CL	BPR 66	2002-01-03	49.3531	17.3	174.05	CL
BPR 137	2002-06-23	121.109	17.3	178.8	CL	BPR 66	2002-01-03	95.3681	17.3	174.05	CL
BPR 137	2002-06-23	47.359	17.3	178.8	CL	BPR 66	2002-01-03	106.927	17.3	174.05	CL
BPR 137	2002-06-23	78.0845	17.3	178.8	CL	BPR 66	2002-01-03	60.7389	17.3	174.05	CL
BPR 137	2002-06-23	41.4566	17.3	178.8	CL	BPR 66	2002-01-03	95.0227	17.3	174.05	CL
BPR 137	2002-06-23	47.9908	17.3	178.8	CL	BPR 66	2002-01-03	154.444	17.3	174.05	CL
BPR 137	2002-06-23	54.17	17.3	178.8	CL	BPR 66	2002-01-03	106.998	17.3	174.05	CL
BPR 137	2002-06-23	106.401	17.3	178.8	CL	BPR 66	2002-01-03	95.8956	17.3	174.05	CL
BPR 137	2002-06-23	89.2281	17.3	178.8	CL	BPR 66	2002-01-03	113.678	17.3	174.05	CL
BPR 137	2002-06-23	56.5448	17.3	178.8	CL	BPR 66	2002-01-03	114.924	17.3	174.05	CL
BPR 137	2002-06-23	32.0572	17.3	178.8	CL	BPR 66	2002-01-03	94.5698	17.3	174.05	CL
BPR 137	2002-06-23	54.3046	17.3	178.8	CL	BPR 66	2002-01-03	91.8801	17.3	174.05	CL
BPR 137	2002-06-23	80.3399	17.3	178.8	CL	BPR 66	2002-01-03	163.052	17.3	174.05	CL
BPR 137	2002-06-23	45.7592	17.3	178.8	CL	BPR 66	2002-01-03	124.143	17.3	174.05	CL
BPR 137	2002-06-23	36.7076	17.3	178.8	CL	BPR 66	2002-01-03	116.711	17.3	174.05	CL
BPR 137	2002-06-23	110.452	17.3	178.8	CL	BPR 66	2002-01-03	95.8789	17.3	174.05	CL
BPR 137	2002-06-23	58.3358	17.3	178.8	CL	BPR 66	2002-01-03	115.041	17.3	174.05	CL
BPR 137	2002-06-23	53.8275	17.3	178.8	CL	BPR 66	2002-01-03	117.182	17.3	174.05	CL
BPR 137	2002-06-23	82.1279	17.3	178.8	CL	BPR 66	2002-01-03	222.962	17.3	174.05	CL
BPR 137	2002-06-23	100.58	17.3	178.8	CL	BPR 66	2002-01-03	133.745	17.3	174.05	CL
BPR 137	2002-06-23	95.0371	17.3	178.8	CL	BPR 66	2002-01-03	145.089	17.3	174.05	CL
BPR 137	2002-06-23	97.4252	17.3	178.8	CL	BPR 66	2002-01-03	167.906	17.3	174.05	CL
BPR 137	2002-06-23	67.3215	17.3	178.8	CL	BPR 66	2002-01-03	94.235	17.3	174.05	CL
BPR 137	2002-06-23	79.7711	17.3	178.8	CL	BPR 66	2002-01-03	98.2372	17.3	174.05	CL
BPR 137	2002-06-23	31.1465	17.3	178.8	CL	BPR 66	2002-01-03	135.075	17.3	174.05	CL
BPR 137	2002-06-23	94.9032	17.3	178.8	CL	BPR 66	2002-01-03	37.3936	17.3	174.05	CL
BPR 137	2002-06-23	33.9189	17.3	178.8	CL	BPR 66	2002-01-03	122.109	17.3	174.05	CL
BPR 137	2002-06-23	121.115	17.3	178.8	CL	BPR 66	2002-01-03	53.5745	17.3	174.05	CL
BPR 137	2002-06-23	93.6356	17.3	178.8	CL	BPR 66	2002-01-03	108.266	17.3	174.05	CL
BPR 137	2002-06-23	64.2568	17.3	178.8	CL	BPR 66	2002-01-03	102.778	17.3	174.05	CL
BPR 137	2002-06-23	38.601	17.3	178.8	CL	BPR 66	2002-01-03	116.405	17.3	174.05	CL
BPR 137	2002-06-23	20.7634	17.3	178.8	CL	BPR 66	2002-01-03	135.392	17.3	174.05	CL
BPR 137	2002-06-23	56.9206	17.3	178.8	CL	BPR 66	2002-01-03	50.387	17.3	174.05	CL
BPR 137	2002-06-23	42.7798	17.3	178.8	CL	BPR 66	2002-01-03	114.626	17.3	174.05	CL
BPR 137	2002-06-23	96.6809	17.3	178.8	CL	BPR 66	2002-01-03	123.631	17.3	174.05	CL
BPR 137	2002-06-23	44.6366	17.3	178.8	CL	BPR 66	2002-01-03	212.02	17.3	174.05	CL
BPR 137	2002-06-23	62.3025	17.3	178.8	CL	BPR 66	2002-01-03	157.143	17.3	174.05	CL
BPR 137	2002-06-23	44.5002	17.3	178.8	CL	BPR 66	2002-01-03	184.917	17.3	174.05	CL
BPR 137	2002-06-23	78.9744	17.3	178.8	CL	BPR 66	2002-01-03	214.193	17.3	174.05	CL
BPR 137	2002-06-23	99.7652	17.3	178.8	CL	BPR 66	2002-01-03	139.741	17.3	174.05	CL
BPR 137	2002-06-23	68.0341	17.3	178.8	CL	BPR 66	2002-01-03	119.443	17.3	174.05	CL
BPR 137	2002-06-23	79.0592	17.3	178.8	CL	BPR 66	2002-01-03	76.5588	17.3	174.05	CL
BPR 137	2002-06-23	107.405	17.3	178.8	CL	BPR 66	2002-01-03	88.6106	17.3	174.05	CL
BPR 137	2002-06-23	65.2817	17.3	178.8	CL	BPR 66	2002-01-03	84.9987	17.3	174.05	CL
BPR 137	2002-06-23	75.3022	17.3	178.8	CL	BPR 66	2002-01-03	115.849	17.3	174.05	CL
BPR 137	2002-06-23	83.3296	17.3	178.8	CL	BPR 66	2002-01-03	105.747	17.3	174.05	CL
BPR 137	2002-06-23	111.828	17.3	178.8	CL	BPR 66	2002-01-03	84.2291	17.3	174.05	CL
BPR 137	2002-06-23	93.1262	17.3	178.8	CL	BPR 66	2002-01-03	56.7523	17.3	174.05	CL
BPR 137	2002-06-23	60.5461	17.3	178.8	CL	BPR 66	2002-01-03	55.3554	17.3	174.05	CL
BPR 137	2002-06-23	83.717	17.3	178.8	CL	BPR 66	2002-01-03	57.366	17.3	174.05	CL
BPR 137	2002-06-23	41.9064	17.3	178.8	CL	BPR 66	2002-01-03	36.3612	17.3	174.05	CL
BPR 139	2002-06-23	56.2228	17.3	178.8	CL	BPR 66	2002-01-03	71.0193	17.3	174.05	CL
BPR 139	2002-06-23	29.9194	17.3	178.8	CL	BPR 66	2002-01-03	117.948	17.3	174.05	CL
BPR 139	2002-06-23	78.8795	17.3	178.8	CL	BPR 66	2002-01-03	157.138	17.3	174.05	CL
BPR 139	2002-06-23	135.152	17.3	178.8	CL	BPR 66	2002-01-03	101.41	17.3	174.05	CL
BPR 139	2002-06-23	38.6789	17.3	178.8	CL	BPR 66	2002-01-03	95.71	17.3	174.05	CL
BPR 139	2002-06-23	29.6967	17.3	178.8	CL	BPR 66	2002-01-03	83.4168	17.3	174.05	CL
BPR 139	2002-06-23	36.0007	17.3	178.8	CL	BPR 66	2002-01-03	112.653	17.3	174.05	CL
BPR 139	2002-06-23	56.7898	17.3	178.8	CL	BPR 66	2002-01-03	141.794	17.3	174.05	CL
BPR 139	2002-06-23	107.914	17.3	178.8	CL	BPR 66	2002-01-03	85.7669	17.3	174.05	CL
BPR 139	2002-06-23	35.1177	17.3	178.8	CL	BPR 66	2002-01-03	184.626	17.3	174.05	CL
BPR 139	2002-06-23	77.3889	17.3	178.8	CL	BPR 66	2002-01-03	214.29	17.3	174.05	CL
BPR 139	2002-06-23	42.9675	17.3	178.8	CL	BPR 66	2002-01-03	216.023	17.3	174.05	CL
BPR 139	2002-06-23	28.1436	17.3	178.8	CL	BPR 66	2002-01-03	74.3377	17.3	174.05	CL
BPR 139	2002-06-23	58.5137	17.3	178.8	CL	BPR 66	2002-01-03	126.787	17.3	174.05	CL
BPR 139	2002-06-23	45.7469	17.3	178.8	CL	BPR 66	2002-01-03	99.4113	17.3	174.05	CL
BPR 139	2002-06-23	57.6764	17.3	178.8	CL	BPR 66	2002-01-03	124.621	17.3	174.05	CL
BPR 139	2002-06-23	57.811	17.3	178.8	CL	BPR 66	2002-01-03	97.6754	17.3	174.05	CL
BPR 139	2002-06-23	39.9604	17.3	178.8	CL	BPR 66	2002-01-03	118.489	17.3	174.05	CL
BPR 139	2002-06-23	66.5868	17.3	178.8	CL	BPR 66	2002-01-03	56.3567	17.3	174.05	CL
BPR 139	2002-06-23	49.1944	17.3	178.8	CL	BPR 66	2002-01-03	132.613	17.3	174.05	CL
BPR 139	2002-06-23	88.5101	17.3	178.8	CL	BPR 66	2002-01-03	135.988	17.3	174.05	CL
BPR 139	2002-06-23	57.7695	17.3	178.8	CL	BPR 66	2002-01-03	100.806	17.3	174.05	CL
BPR 139	2002-06-23	37.9804	17.3	178.8	CL	BPR 66	2002-01-03	51.7148	17.3	174.05	CL
BPR 139	2002-06-23	54.5057	17.3	178.8	CL	BPR 66	2002-01-03	193.347	17.3	174.05	CL
BPR 139	2002-06-23	72.9404	17.3	178.8	CL	BPR 66	2002-01-03	173.497	17.3	174.05	CL
BPR 139	2002-06-23	69.2412	17.3	178.8	CL	BPR 66	2002-01-03	175.29	17.3	174.05	CL
BPR 139	2002-06-23	40.787	17.3	178.8	CL	BPR 66	2002-01-03	98.0909	17.3	174.05	CL
BPR 139	2002-06-23	27.1262	17.3	178.8	CL	BPR 66	2002-01-03	113.302	17.3	174.05	CL
BPR 139	2002-06-23	34.4929	17.3	178.8	CL	BPR 66	2002-01-03	219.479	17.3	174.05	CL
BPR 139	2002-06-23	72.9262	17.3	178.8	CL	BPR 66	2002-01-03	138.338	17.3	174.05	CL
BPR 139	2002-06-23	69.5717	17.3	178.8	CL	BPR 66	2002-01-03	45.7208	17.3	174.05	CL
BPR 139	2002-06-23	44.3302	17.3	178.8	CL	BPR 66	2002-01-03	82.6904	17.3	174.05	CL
BPR 139	2002-06-23	44.4019	17.3	178.8	CL	BPR 66	2002-01-03	89.9235	17.3	174.05	CL
BPR 139	2002-06-23	71.8579	17.3	178.8	CL	BPR 66	2002-01-03	143.116	17.3	174.05	CL
BPR 139	2002-06-23	146.52	17.3	178.8	CL	BPR 66	2002-01-03	128.067	17.3	174.05	CL
BPR 139	2002-06-23	64.8742	17.3	178.8	CL	BPR 66	2002-01-03	118.183	17.3	174.05	CL
BPR 139	2002-06-23	44.4054	17.3	178.8	CL	BPR 66	2002-01-03	111.736	17.3	174.05	CL
BPR 139	2002-06-23	54.8867	17.3	178.8	CL	BPR 66	2002-01-03	97.0097	17.3	174.05	CL
BPR 139	2002-06-23	38.5694	17.3	178.8	CL	BPR 66	2002-01-03	76.9731	17.3	174.05	CL
BPR 139	2002-06-23	28.4032	17.3	178.8	CL	BPR 66	2002-01-03	125.829	17.3	174.05	CL
BPR 139	2002-06-23	73.8216	17.3	178.8	CL	BPR 66	2002-01-03	75.9954	17.3	174.05	CL
BPR 139	2002-06-23	76.6273	17.3	178.8	CL	BPR 66	2002-01-03	182.342	17.3	174.05	CL
BPR 139	2002-06-23	142.449	17.3	178.8	CL	BPR 66	2002-01-03	106.194	17.3	174.05	CL
BPR 139	2002-06-23	73.0158	17.3	178.8	CL	BPR 66	2002-01-03	121.617	17.3	174.05	CL
BPR 139	2002-06-23	67.8568	17.3	178.8	CL	BPR 66	2002-01-03	198.834	17.3	174.05	CL
BPR 139	2002-06-23	45.6003	17.3	178.8	CL	BPR 66	2002-01-03	169.581	17.3	174.05	CL
BPR 139	2002-06-23	44.5686	17.3	178.8	CL	BPR 66	2002-01-03	272.969	17.3	174.05	CL
BPR 139	2002-06-23	43.2612	17.3	178.8	CL	BPR 67	2002-01-03	214.675	17.3	174.05	CL
BPR 139	2002-06-23	48.0137	17.3	178.8	CL	BPR 67	2002-01-03	64.3238	17.3	174.05	CL
BPR 139	2002-06-23	98.6804	17.3	178.8	CL	BPR 67	2002-01-03	177.526	17.3	174.05	CL
BPR 139	2002-06-23	79.7829	17.3	178.8	CL	BPR 67	2002-01-03	145.321	17.3	174.05	CL
BPR 139	2002-06-23	35.281	17.3	178.8	CL	BPR 67	2002-01-03	274.23	17.3	174.05	CL
BPR 139	2002-06-23	43.9146	17.3	178.8	CL	BPR 67	2002-01-03	113.219	17.3	174.05	CL
BPR 14	2001-08-25	46.8069	17.3	178.8	CL	BPR 67	2002-01-03	178.976	17.3	174.05	CL
BPR 14	2001-08-25	58.9034	17.3	178.8	CL	BPR 67	2002-01-03	317.896	17.3	174.05	CL
BPR 14	2001-08-25	17.6155	17.3	178.8	CL	BPR 67	2002-01-03	150.108	17.3	174.05	CL
BPR 14	2001-08-25	26.3879	17.3	178.8	CL	BPR 67	2002-01-03	205.098	17.3	174.05	CL
BPR 14	2001-08-25	15.7477	17.3	178.8	CL	BPR 67	2002-01-03	76.3399	17.3	174.05	CL
BPR 14	2001-08-25	31.2864	17.3	178.8	CL	BPR 67	2002-01-03	158.3	17.3	174.05	CL
BPR 14	2001-08-25	51.4664	17.3	178.8	CL	BPR 67	2002-01-03	115.171	17.3	174.05	CL
BPR 14	2001-08-25	43.0962	17.3	178.8	CL	BPR 67	2002-01-03	195.728	17.3	174.05	CL
BPR 14	2001-08-25	42.3651	17.3	178.8	CL	BPR 67	2002-01-03	175.013	17.3	174.05	CL
BPR 14	2001-08-25	44.4043	17.3	178.8	CL	BPR 67	2002-01-03	211.755	17.3	174.05	CL
BPR 14	2001-08-25	57.365	17.3	178.8	CL	BPR 67	2002-01-03	173.493	17.3	174.05	CL
BPR 14	2001-08-25	59.352	17.3	178.8	CL	BPR 67	2002-01-03	153.261	17.3	174.05	CL
BPR 14	2001-08-25	58.1776	17.3	178.8	CL	BPR 67	2002-01-03	321.877	17.3	174.05	CL
BPR 14	2001-08-25	59.4482	17.3	178.8	CL	BPR 67	2002-01-03	206.418	17.3	174.05	CL
BPR 14	2001-08-25	40.5828	17.3	178.8	CL	BPR 67	2002-01-03	125.378	17.3	174.05	CL
BPR 14	2001-08-25	62.4155	17.3	178.8	CL	BPR 67	2002-01-03	210.047	17.3	174.05	CL
BPR 14	2001-08-25	24.2923	17.3	178.8	CL	BPR 67	2002-01-03	224.984	17.3	174.05	CL
BPR 14	2001-08-25	43.654	17.3	178.8	CL	BPR 67	2002-01-03	157.289	17.3	174.05	CL
BPR 14	2001-08-25	37.5066	17.3	178.8	CL	BPR 67	2002-01-03	202.593	17.3	174.05	CL
BPR 14	2001-08-25	59.2273	17.3	178.8	CL	BPR 67	2002-01-03	182.692	17.3	174.05	CL
BPR 14	2001-08-25	47.092	17.3	178.8	CL	BPR 67	2002-01-03	227.554	17.3	174.05	CL
BPR 14	2001-08-25	50.1384	17.3	178.8	CL	BPR 67	2002-01-03	109.592	17.3	174.05	CL
BPR 14	2001-08-25	53.241	17.3	178.8	CL	BPR 67	2002-01-03	137.977	17.3	174.05	CL
BPR 14	2001-08-25	52.7094	17.3	178.8	CL	BPR 67	2002-01-03	111.265	17.3	174.05	CL
BPR 14	2001-08-25	46.0921	17.3	178.8	CL	BPR 67	2002-01-03	180.52	17.3	174.05	CL
BPR 14	2001-08-25	57.8094	17.3	178.8	CL	BPR 67	2002-01-03	266	17.3	174.05	CL
BPR 14	2001-08-25	84.9293	17.3	178.8	CL	BPR 67	2002-01-03	116.204	17.3	174.05	CL
BPR 14	2001-08-25	22.6335	17.3	178.8	CL	BPR 67	2002-01-03	108.299	17.3	174.05	CL
BPR 14	2001-08-25	39.3157	17.3	178.8	CL	BPR 67	2002-01-03	124.767	17.3	174.05	CL
BPR 14	2001-08-25	50.8434	17.3	178.8	CL	BPR 67	2002-01-03	81.2468	17.3	174.05	CL
BPR 14	2001-08-25	53.4055	17.3	178.8	CL	BPR 67	2002-01-03	80.2774	17.3	174.05	CL
BPR 14	2001-08-25	54.2238	17.3	178.8	CL	BPR 67	2002-01-03	119.801	17.3	174.05	CL
BPR 14	2001-08-25	50.639	17.3	178.8	CL	BPR 67	2002-01-03	121.638	17.3	174.05	CL
BPR 14	2001-08-25	51.5687	17.3	178.8	CL	BPR 67	2002-01-03	69.7086	17.3	174.05	CL
BPR 14	2001-08-25	51.4493	17.3	178.8	CL	BPR 67	2002-01-03	68.5836	17.3	174.05	CL
BPR 14	2001-08-25	47.5055	17.3	178.8	CL	BPR 67	2002-01-03	110.685	17.3	174.05	CL
BPR 14	2001-08-25	54.3748	17.3	178.8	CL	BPR 67	2002-01-03	172.383	17.3	174.05	CL
BPR 14	2001-08-25	58.2958	17.3	178.8	CL	BPR 67	2002-01-03	187.802	17.3	174.05	CL
BPR 14	2001-08-25	54.0005	17.3	178.8	CL	BPR 67	2002-01-03	124.46	17.3	174.05	CL
BPR 14	2001-08-25	48.8304	17.3	178.8	CL	BPR 67	2002-01-03	133.38	17.3	174.05	CL
BPR 14	2001-08-25	36.0784	17.3	178.8	CL	BPR 67	2002-01-03	131.768	17.3	174.05	CL
BPR 14	2001-08-25	52.4397	17.3	178.8	CL	BPR 67	2002-01-03	168.165	17.3	174.05	CL
BPR 14	2001-08-25	52.9498	17.3	178.8	CL	BPR 67	2002-01-03	178.034	17.3	174.05	CL
BPR 14	2001-08-25	55.0599	17.3	178.8	CL	BPR 67	2002-01-03	101.375	17.3	174.05	CL
BPR 14	2001-08-25	44.7923	17.3	178.8	CL	BPR 67	2002-01-03	68.9627	17.3	174.05	CL
BPR 14	2001-08-25	60.1012	17.3	178.8	CL	BPR 67	2002-01-03	186.316	17.3	174.05	CL
BPR 14	2001-08-25	51.9319	17.3	178.8	CL	BPR 67	2002-01-03	219.827	17.3	174.05	CL
BPR 14	2001-08-25	57.6678	17.3	178.8	CL	BPR 67	2002-01-03	160.141	17.3	174.05	CL
BPR 14	2001-08-25	50.04	17.3	178.8	CL	BPR 67	2002-01-03	191.037	17.3	174.05	CL
BPR 14	2001-08-25	40.6133	17.3	178.8	CL	BPR 67	2002-01-03	180.101	17.3	174.05	CL
BPR 14	2001-08-25	56.7706	17.3	178.8	CL	BPR 67	2002-01-03	246.868	17.3	174.05	CL
BPR 14	2001-08-25	79.0308	17.3	178.8	CL	BPR 67	2002-01-03	140.399	17.3	174.05	CL
BPR 14	2001-08-25	86.4437	17.3	178.8	CL	BPR 67	2002-01-03	323.913	17.3	174.05	CL
BPR 14	2001-08-25	77.7699	17.3	178.8	CL	BPR 67	2002-01-03	179.051	17.3	174.05	CL
BPR 14	2001-08-25	63.9349	17.3	178.8	CL	BPR 67	2002-01-03	156.428	17.3	174.05	CL
BPR 14	2001-08-25	40.4398	17.3	178.8	CL	BPR 67	2002-01-03	222.424	17.3	174.05	CL
BPR 14	2001-08-25	34.224	17.3	178.8	CL	BPR 67	2002-01-03	169.518	17.3	174.05	CL
BPR 14	2001-08-25	62.1009	17.3	178.8	CL	BPR 67	2002-01-03	129.051	17.3	174.05	CL
BPR 14	2001-08-25	51.5524	17.3	178.8	CL	BPR 67	2002-01-03	135.571	17.3	174.05	CL
BPR 14	2001-08-25	40.3125	17.3	178.8	CL	BPR 67	2002-01-03	142.027	17.3	174.05	CL
BPR 14	2001-08-25	61.2364	17.3	178.8	CL	BPR 67	2002-01-03	105.831	17.3	174.05	CL
BPR 14	2001-08-25	64.8642	17.3	178.8	CL	BPR 67	2002-01-03	131.516	17.3	174.05	CL
BPR 14	2001-08-25	80.1275	17.3	178.8	CL	BPR 67	2002-01-03	148.587	17.3	174.05	CL
BPR 14	2001-08-25	51.8912	17.3	178.8	CL	BPR 67	2002-01-03	156.145	17.3	174.05	CL
BPR 14	2001-08-25	45.0316	17.3	178.8	CL	BPR 67	2002-01-03	212.497	17.3	174.05	CL
BPR 14	2001-08-25	38.889	17.3	178.8	CL	BPR 67	2002-01-03	233.958	17.3	174.05	CL
BPR 14	2001-08-25	40.4288	17.3	178.8	CL	BPR 67	2002-01-03	189.936	17.3	174.05	CL
BPR 14	2001-08-25	92.2182	17.3	178.8	CL	BPR 67	2002-01-03	112.765	17.3	174.05	CL
BPR 14	2001-08-25	56.6019	17.3	178.8	CL	BPR 67	2002-01-03	100.523	17.3	174.05	CL
BPR 14	2001-08-25	56.9429	17.3	178.8	CL	BPR 67	2002-01-03	53.8937	17.3	174.05	CL
BPR 14	2001-08-25	40.8692	17.3	178.8	CL	BPR 67	2002-01-03	71.9215	17.3	174.05	CL
BPR 14	2001-08-25	49.3397	17.3	178.8	CL	BPR 67	2002-01-03	93.0557	17.3	174.05	CL
BPR 14	2001-08-25	74.3533	17.3	178.8	CL	BPR 67	2002-01-03	95.1286	17.3	174.05	CL
BPR 14	2001-08-25	46.9541	17.3	178.8	CL	BPR 67	2002-01-03	50.0012	17.3	174.05	CL
BPR 14	2001-08-25	80.3427	17.3	178.8	CL	BPR 67	2002-01-03	131.853	17.3	174.05	CL
BPR 14	2001-08-25	82.2476	17.3	178.8	CL	BPR 67	2002-01-03	115.684	17.3	174.05	CL
BPR 14	2001-08-25	88.6472	17.3	178.8	CL	BPR 67	2002-01-03	93.6445	17.3	174.05	CL
BPR 14	2001-08-25	39.5013	17.3	178.8	CL	BPR 67	2002-01-03	97.3643	17.3	174.05	CL
BPR 14	2001-08-25	64.4041	17.3	178.8	CL	BPR 67	2002-01-03	126.57	17.3	174.05	CL
BPR 14	2001-08-25	38.9291	17.3	178.8	CL	BPR 67	2002-01-03	149.173	17.3	174.05	CL
BPR 14	2001-08-25	71.1387	17.3	178.8	CL	BPR 67	2002-01-03	75.0645	17.3	174.05	CL
BPR 14	2001-08-25	55.4871	17.3	178.8	CL	BPR 67	2002-01-03	162.427	17.3	174.05	CL
BPR 14	2001-08-25	40.6962	17.3	178.8	CL	BPR 67	2002-01-03	202.447	17.3	174.05	CL
BPR 14	2001-08-25	51.9688	17.3	178.8	CL	BPR 67	2002-01-03	157.912	17.3	174.05	CL
BPR 14	2001-08-25	50.8047	17.3	178.8	CL	BPR 67	2002-01-03	117.016	17.3	174.05	CL
BPR 14	2001-08-25	84.1313	17.3	178.8	CL	BPR 67	2002-01-03	218.596	17.3	174.05	CL
BPR 14	2001-08-25	79.2053	17.3	178.8	CL	BPR 67	2002-01-03	85.6487	17.3	174.05	CL
BPR 14	2001-08-25	65.4339	17.3	178.8	CL	BPR 67	2002-01-03	120.925	17.3	174.05	CL
BPR 14	2001-08-25	71.9841	17.3	178.8	CL	BPR 67	2002-01-03	96.0507	17.3	174.05	CL
BPR 14	2001-08-25	67.7202	17.3	178.8	CL	BPR 67	2002-01-03	177.289	17.3	174.05	CL
BPR 14	2001-08-25	90.2107	17.3	178.8	CL	BPR 67	2002-01-03	206.141	17.3	174.05	CL
BPR 14	2001-08-25	58.1416	17.3	178.8	CL	BPR 67	2002-01-03	69.9567	17.3	174.05	CL
BPR 14	2001-08-25	69.8962	17.3	178.8	CL	BPR 70	2002-01-03	75.8986	17.3	174.05	CL
BPR 14	2001-08-25	58.7899	17.3	178.8	CL	BPR 70	2002-01-03	92.9787	17.3	174.05	CL
BPR 14	2001-08-25	83.2789	17.3	178.8	CL	BPR 70	2002-01-03	79.9007	17.3	174.05	CL
BPR 14	2001-08-25	76.0489	17.3	178.8	CL	BPR 70	2002-01-03	199.396	17.3	174.05	CL
BPR 14	2001-08-25	79.6496	17.3	178.8	CL	BPR 70	2002-01-03	143.86	17.3	174.05	CL
BPR 14	2001-08-25	93.8477	17.3	178.8	CL	BPR 70	2002-01-03	134.381	17.3	174.05	CL
BPR 14	2001-08-25	78.792	17.3	178.8	CL	BPR 70	2002-01-03	80.8535	17.3	174.05	CL
BPR 14	2001-08-25	70.8856	17.3	178.8	CL	BPR 70	2002-01-03	132.813	17.3	174.05	CL
BPR 14	2001-08-25	83.8113	17.3	178.8	CL	BPR 70	2002-01-03	80.4399	17.3	174.05	CL
BPR 14	2001-08-25	68.3216	17.3	178.8	CL	BPR 70	2002-01-03	55.3874	17.3	174.05	CL
BPR 14	2001-08-25	57.8173	17.3	178.8	CL	BPR 70	2002-01-03	49.8584	17.3	174.05	CL
BPR 14	2001-08-25	75.7269	17.3	178.8	CL	BPR 70	2002-01-03	100.924	17.3	174.05	CL
BPR 14	2001-08-25	104.648	17.3	178.8	CL	BPR 70	2002-01-03	106.835	17.3	174.05	CL
BPR 14	2001-08-25	59.286	17.3	178.8	CL	BPR 70	2002-01-03	131.596	17.3	174.05	CL
BPR 14	2001-08-25	79.7309	17.3	178.8	CL	BPR 70	2002-01-03	64.3484	17.3	174.05	CL
BPR 14	2001-08-25	50.3691	17.3	178.8	CL	BPR 70	2002-01-03	155.987	17.3	174.05	CL
BPR 14	2001-08-25	67.2821	17.3	178.8	CL	BPR 70	2002-01-03	131.451	17.3	174.05	CL
BPR 14	2001-08-25	24.5623	17.3	178.8	CL	BPR 70	2002-01-03	163.139	17.3	174.05	CL
BPR 14	2001-08-25	88.0981	17.3	178.8	CL	BPR 70	2002-01-03	53.0502	17.3	174.05	CL
BPR 14	2001-08-25	74.1929	17.3	178.8	CL	BPR 70	2002-01-03	120.634	17.3	174.05	CL
BPR 14	2001-08-25	63.5404	17.3	178.8	CL	BPR 70	2002-01-03	144.375	17.3	174.05	CL
BPR 14	2001-08-25	107.437	17.3	178.8	CL	BPR 70	2002-01-03	58.3687	17.3	174.05	CL
BPR 14	2001-08-25	87.5893	17.3	178.8	CL	BPR 70	2002-01-03	76.269	17.3	174.05	CL
BPR 14	2001-08-25	55.3122	17.3	178.8	CL	BPR 70	2002-01-03	82.1822	17.3	174.05	CL
BPR 14	2001-08-25	66.444	17.3	178.8	CL	BPR 70	2002-01-03	52.7398	17.3	174.05	CL
BPR 14	2001-08-25	50.0433	17.3	178.8	CL	BPR 70	2002-01-03	45.8562	17.3	174.05	CL
BPR 14	2001-08-25	23.5243	17.3	178.8	CL	BPR 70	2002-01-03	101.338	17.3	174.05	CL
BPR 14	2001-08-25	53.6449	17.3	178.8	CL	BPR 70	2002-01-03	118.101	17.3	174.05	CL
BPR 14	2001-08-25	79.2044	17.3	178.8	CL	BPR 70	2002-01-03	125.708	17.3	174.05	CL
BPR 14	2001-08-25	43.0213	17.3	178.8	CL	BPR 70	2002-01-03	137.137	17.3	174.05	CL
BPR 14	2001-08-25	55.2186	17.3	178.8	CL	BPR 70	2002-01-03	79.9663	17.3	174.05	CL
BPR 14	2001-08-25	77.3558	17.3	178.8	CL	BPR 70	2002-01-03	79.606	17.3	174.05	CL
BPR 14	2001-08-25	74.6307	17.3	178.8	CL	BPR 70	2002-01-03	219.775	17.3	174.05	CL
BPR 14	2001-08-25	60.6879	17.3	178.8	CL	BPR 70	2002-01-03	88.1682	17.3	174.05	CL
BPR 14	2001-08-25	49.0001	17.3	178.8	CL	BPR 70	2002-01-03	82.7383	17.3	174.05	CL
BPR 14	2001-08-25	45.707	17.3	178.8	CL	BPR 70	2002-01-03	101.243	17.3	174.05	CL
BPR 14	2001-08-25	49.0896	17.3	178.8	CL	BPR 70	2002-01-03	60.8008	17.3	174.05	CL
BPR 14	2001-08-25	36.2456	17.3	178.8	CL	BPR 70	2002-01-03	68.3918	17.3	174.05	CL
BPR 14	2001-08-25	36.0492	17.3	178.8	CL	BPR 70	2002-01-03	134.264	17.3	174.05	CL
BPR 14	2001-08-25	82.6768	17.3	178.8	CL	BPR 70	2002-01-03	87.0348	17.3	174.05	CL
BPR 14	2001-08-25	65.0057	17.3	178.8	CL	BPR 70	2002-01-03	121.415	17.3	174.05	CL
BPR 14	2001-08-25	28.3656	17.3	178.8	CL	BPR 70	2002-01-03	118.541	17.3	174.05	CL
BPR 14	2001-08-25	16.308	17.3	178.8	CL	BPR 70	2002-01-03	67.4044	17.3	174.05	CL
BPR 14	2001-08-25	15.2832	17.3	178.8	CL	BPR 70	2002-01-03	94.9292	17.3	174.05	CL
BPR 14	2001-08-25	29.9403	17.3	178.8	CL	BPR 70	2002-01-03	94.8376	17.3	174.05	CL
BPR 14	2001-08-25	71.7596	17.3	178.8	CL	BPR 70	2002-01-03	130.097	17.3	174.05	CL
BPR 14	2001-08-25	61.3685	17.3	178.8	CL	BPR 70	2002-01-03	192.653	17.3	174.05	CL
BPR 14	2001-08-25	70.3912	17.3	178.8	CL	BPR 70	2002-01-03	68.8092	17.3	174.05	CL
BPR 14	2001-08-25	56.4417	17.3	178.8	CL	BPR 70	2002-01-03	93.3459	17.3	174.05	CL
BPR 14	2001-08-25	84.312	17.3	178.8	CL	BPR 70	2002-01-03	55.7222	17.3	174.05	CL
BPR 14	2001-08-25	55.0651	17.3	178.8	CL	BPR 70	2002-01-03	138.662	17.3	174.05	CL
BPR 14	2001-08-25	76.4911	17.3	178.8	CL	BPR 70	2002-01-03	89.2045	17.3	174.05	CL
BPR 14	2001-08-25	66.0345	17.3	178.8	CL	BPR 70	2002-01-03	104.496	17.3	174.05	CL
BPR 14	2001-08-25	53.2678	17.3	178.8	CL	BPR 70	2002-01-03	110.309	17.3	174.05	CL
BPR 14	2001-08-25	52.3678	17.3	178.8	CL	BPR 70	2002-01-03	198.681	17.3	174.05	CL
BPR 14	2001-08-25	47.6754	17.3	178.8	CL	BPR 70	2002-01-03	212.66	17.3	174.05	CL
BPR 14	2001-08-25	53.2986	17.3	178.8	CL	BPR 70	2002-01-03	101.771	17.3	174.05	CL
BPR 14	2001-08-25	108.323	17.3	178.8	CL	BPR 70	2002-01-03	115.381	17.3	174.05	CL
BPR 14	2001-08-25	107.015	17.3	178.8	CL	BPR 70	2002-01-03	64.4689	17.3	174.05	CL
BPR 14	2001-08-25	65.2653	17.3	178.8	CL	BPR 70	2002-01-03	99.082	17.3	174.05	CL
BPR 14	2001-08-25	57.471	17.3	178.8	CL	BPR 70	2002-01-03	68.5098	17.3	174.05	CL
BPR 14	2001-08-25	42.0501	17.3	178.8	CL	BPR 70	2002-01-03	45.4208	17.3	174.05	CL
BPR 14	2001-08-25	70.9074	17.3	178.8	CL	BPR 70	2002-01-03	112.626	17.3	174.05	CL
BPR 14	2001-08-25	97.4039	17.3	178.8	CL	BPR 70	2002-01-03	67.693	17.3	174.05	CL
BPR 14	2001-08-25	45.0801	17.3	178.8	CL	BPR 70	2002-01-03	56.4289	17.3	174.05	CL
BPR 14	2001-08-25	26.6102	17.3	178.8	CL	BPR 70	2002-01-03	71.9182	17.3	174.05	CL
BPR 14	2001-08-25	35.7872	17.3	178.8	CL	BPR 70	2002-01-03	84.1096	17.3	174.05	CL
BPR 14	2001-08-25	33.7541	17.3	178.8	CL	BPR 70	2002-01-03	65.5811	17.3	174.05	CL
BPR 14	2001-08-25	65.2092	17.3	178.8	CL	BPR 70	2002-01-03	82.6948	17.3	174.05	CL
BPR 14	2001-08-25	67.7042	17.3	178.8	CL	BPR 70	2002-01-03	46.8512	17.3	174.05	CL
BPR 14	2001-08-25	84.3805	17.3	178.8	CL	BPR 70	2002-01-03	48.275	17.3	174.05	CL
BPR 14	2001-08-25	80.0975	17.3	178.8	CL	BPR 70	2002-01-03	99.2407	17.3	174.05	CL
BPR 14	2001-08-25	38.1135	17.3	178.8	CL	BPR 70	2002-01-03	128.139	17.3	174.05	CL
BPR 14	2001-08-25	88.8684	17.3	178.8	CL	BPR 70	2002-01-03	92.2939	17.3	174.05	CL
BPR 14	2001-08-25	49.509	17.3	178.8	CL	BPR 70	2002-01-03	105.531	17.3	174.05	CL
BPR 14	2001-08-25	42.2586	17.3	178.8	CL	BPR 70	2002-01-03	76.7439	17.3	174.05	CL
BPR 14	2001-08-25	69.4846	17.3	178.8	CL	BPR 70	2002-01-03	79.0073	17.3	174.05	CL
BPR 14	2001-08-25	120.262	17.3	178.8	CL	BPR 70	2002-01-03	52.4169	17.3	174.05	CL
BPR 14	2001-08-25	49.1127	17.3	178.8	CL	BPR 70	2002-01-03	41.8402	17.3	174.05	CL
BPR 14	2001-08-25	49.6973	17.3	178.8	CL	BPR 70	2002-01-03	63.3531	17.3	174.05	CL
BPR 14	2001-08-25	105.72	17.3	178.8	CL	BPR 70	2002-01-03	51.6282	17.3	174.05	CL
BPR 14	2001-08-25	86.1931	17.3	178.8	CL	BPR 70	2002-01-03	82.8071	17.3	174.05	CL
BPR 14	2001-08-25	52.0764	17.3	178.8	CL	BPR 70	2002-01-03	46.7192	17.3	174.05	CL
BPR 14	2001-08-25	57.2899	17.3	178.8	CL	BPR 70	2002-01-03	59.9049	17.3	174.05	CL
BPR 14	2001-08-25	65.7237	17.3	178.8	CL	BPR 70	2002-01-03	64.9615	17.3	174.05	CL
BPR 14	2001-08-25	20.5485	17.3	178.8	CL	BPR 70	2002-01-03	48.5684	17.3	174.05	CL
BPR 14	2001-08-25	29.437	17.3	178.8	CL	BPR 70	2002-01-03	29.9929	17.3	174.05	CL
BPR 14	2001-08-25	40.9263	17.3	178.8	CL	BPR 70	2002-01-03	72.6181	17.3	174.05	CL
BPR 14	2001-08-25	85.8324	17.3	178.8	CL	BPR 70	2002-01-03	106.629	17.3	174.05	CL
BPR 14	2001-08-25	58.1443	17.3	178.8	CL	BPR 70	2002-01-03	82.5465	17.3	174.05	CL
BPR 14	2001-08-25	27.9101	17.3	178.8	CL	BPR 70	2002-01-03	80.4872	17.3	174.05	CL
BPR 14	2001-08-25	78.8377	17.3	178.8	CL	BPR 70	2002-01-03	122.508	17.3	174.05	CL
BPR 14	2001-08-25	97.1673	17.3	178.8	CL	BPR 70	2002-01-03	83.0117	17.3	174.05	CL
BPR 14	2001-08-25	64.1079	17.3	178.8	CL	BPR 70	2002-01-03	117.725	17.3	174.05	CL
BPR 14	2001-08-25	69.4658	17.3	178.8	CL	BPR 70	2002-01-03	23.2948	17.3	174.05	CL
BPR 14	2001-08-25	83.8693	17.3	178.8	CL	BPR 70	2002-01-03	93.0394	17.3	174.05	CL
BPR 14	2001-08-25	44.6674	17.3	178.8	CL	BPR 70	2002-01-03	67.812	17.3	174.05	CL
BPR 14	2001-08-25	48.7423	17.3	178.8	CL	BPR 70	2002-01-03	160.069	17.3	174.05	CL
BPR 14	2001-08-25	60.421	17.3	178.8	CL	BPR 70	2002-01-03	184.645	17.3	174.05	CL
BPR 14	2001-08-25	67.424	17.3	178.8	CL	BPR 70	2002-01-03	139.521	17.3	174.05	CL
BPR 14	2001-08-25	70.0099	17.3	178.8	CL	BPR 70	2002-01-03	118.494	17.3	174.05	CL
BPR 14	2001-08-25	48.3459	17.3	178.8	CL	BPR 70	2002-01-03	87.9902	17.3	174.05	CL
BPR 14	2001-08-25	54.5392	17.3	178.8	CL	BPR 70	2002-01-03	114.981	17.3	174.05	CL
BPR 14	2001-08-25	88.7976	17.3	178.8	CL	BPR 70	2002-01-03	175.722	17.3	174.05	CL
BPR 14	2001-08-25	79.359	17.3	178.8	CL	BPR 70	2002-01-03	169.844	17.3	174.05	CL
BPR 14	2001-08-25	59.0762	17.3	178.8	CL	BPR 70	2002-01-03	82.8474	17.3	174.05	CL
BPR 14	2001-08-25	78.9832	17.3	178.8	CL	BPR 70	2002-01-03	157.355	17.3	174.05	CL
BPR 14	2001-08-25	74.4574	17.3	178.8	CL	BPR 70	2002-01-03	88.0582	17.3	174.05	CL
BPR 14	2001-08-25	64.3236	17.3	178.8	CL	BPR 70	2002-01-03	336.082	17.3	174.05	CL
BPR 14	2001-08-25	32.4032	17.3	178.8	CL	BPR 70	2002-01-03	110.992	17.3	174.05	CL
BPR 14	2001-08-25	44.6593	17.3	178.8	CL	BPR 70	2002-01-03	95.6687	17.3	174.05	CL
BPR 14	2001-08-25	149.157	17.3	178.8	CL	BPR 70	2002-01-03	68.5942	17.3	174.05	CL
BPR 14	2001-08-25	57.435	17.3	178.8	CL	BPR 70	2002-01-03	138.572	17.3	174.05	CL
BPR 14	2001-08-25	49.1532	17.3	178.8	CL	BPR 70	2002-01-03	93.673	17.3	174.05	CL
BPR 14	2001-08-25	53.1264	17.3	178.8	CL	BPR 70	2002-01-03	68.0182	17.3	174.05	CL
BPR 14	2001-08-25	58.2222	17.3	178.8	CL	BPR 70	2002-01-03	58.7739	17.3	174.05	CL
BPR 14	2001-08-25	64.0613	17.3	178.8	CL	BPR 70	2002-01-03	200.691	17.3	174.05	CL
BPR 14	2001-08-25	44.6158	17.3	178.8	CL	BPR 70	2002-01-03	60.8804	17.3	174.05	CL
BPR 14	2001-08-25	60.2264	17.3	178.8	CL	BPR 70	2002-01-03	71.1174	17.3	174.05	CL
BPR 14	2001-08-25	61.9015	17.3	178.8	CL	BPR 70	2002-01-03	87.7037	17.3	174.05	CL
BPR 14	2001-08-25	73.4764	17.3	178.8	CL	BPR 70	2002-01-03	82.119	17.3	174.05	CL
BPR 14	2001-08-25	69.2012	17.3	178.8	CL	BPR 70	2002-01-03	64.243	17.3	174.05	CL
BPR 14	2001-08-25	91.2081	17.3	178.8	CL	BPR 70	2002-01-03	74.8441	17.3	174.05	CL
BPR 14	2001-08-25	84.096	17.3	178.8	CL	BPR 70	2002-01-03	47.649	17.3	174.05	CL
BPR 14	2001-08-25	46.7138	17.3	178.8	CL	BPR 70	2002-01-03	64.3271	17.3	174.05	CL
BPR 14	2001-08-25	94.5803	17.3	178.8	CL	BPR 70	2002-01-03	62.3859	17.3	174.05	CL
BPR 14	2001-08-25	71.9364	17.3	178.8	CL	BPR 70	2002-01-03	152.449	17.3	174.05	CL
BPR 14	2001-08-25	48.3595	17.3	178.8	CL	BPR 70	2002-01-03	113.999	17.3	174.05	CL
BPR 14	2001-08-25	55.974	17.3	178.8	CL	BPR 70	2002-01-03	154.91	17.3	174.05	CL
BPR 14	2001-08-25	62.0912	17.3	178.8	CL	BPR 70	2002-01-03	118.547	17.3	174.05	CL
BPR 14	2001-08-25	68.8987	17.3	178.8	CL	BPR 70	2002-01-03	57.3289	17.3	174.05	CL
BPR 14	2001-08-25	65.3971	17.3	178.8	CL	BPR 70	2002-01-03	95.2188	17.3	174.05	CL
BPR 14	2001-08-25	46.0464	17.3	178.8	CL	BPR 70	2002-01-03	113.255	17.3	174.05	CL
BPR 14	2001-08-25	79.021	17.3	178.8	CL	BPR 70	2002-01-03	102.102	17.3	174.05	CL
BPR 14	2001-08-25	47.5399	17.3	178.8	CL	BPR 70	2002-01-03	126.949	17.3	174.05	CL
BPR 14	2001-08-25	87.1785	17.3	178.8	CL	BPR 70	2002-01-03	198.596	17.3	174.05	CL
BPR 14	2001-08-25	57.3388	17.3	178.8	CL	BPR 70	2002-01-03	48.3634	17.3	174.05	CL
BPR 14	2001-08-25	66.5045	17.3	178.8	CL	BPR 70	2002-01-03	149.557	17.3	174.05	CL
BPR 14	2001-08-25	61.0289	17.3	178.8	CL	BPR 70	2002-01-03	171.393	17.3	174.05	CL
BPR 14	2001-08-25	64.7824	17.3	178.8	CL	BPR 70	2002-01-03	93.5282	17.3	174.05	CL
BPR 14	2001-08-25	31.7385	17.3	178.8	CL	BPR 70	2002-01-03	101.15	17.3	174.05	CL
BPR 14	2001-08-25	57.8775	17.3	178.8	CL	BPR 70	2002-01-03	120.668	17.3	174.05	CL
BPR 14	2001-08-25	60.7399	17.3	178.8	CL	BPR 70	2002-01-03	150.43	17.3	174.05	CL
BPR 14	2001-08-25	95.5913	17.3	178.8	CL	BPR 70	2002-01-03	126.467	17.3	174.05	CL
BPR 14	2001-08-25	96.4749	17.3	178.8	CL	BPR 70	2002-01-03	62.2829	17.3	174.05	CL
BPR 14	2001-08-25	66.1804	17.3	178.8	CL	BPR 70	2002-01-03	89.5356	17.3	174.05	CL
BPR 14	2001-08-25	62.1553	17.3	178.8	CL	BPR 70	2002-01-03	45.3884	17.3	174.05	CL
BPR 14	2001-08-25	63.2598	17.3	178.8	CL	BPR 70	2002-01-03	130.125	17.3	174.05	CL
BPR 14	2001-08-25	61.1886	17.3	178.8	CL	BPR 70	2002-01-03	78.8058	17.3	174.05	CL
BPR 14	2001-08-25	60.6945	17.3	178.8	CL	BPR 70	2002-01-03	85.9414	17.3	174.05	CL
BPR 14	2001-08-25	66.5123	17.3	178.8	CL	BPR 70	2002-01-03	143.141	17.3	174.05	CL
BPR 14	2001-08-25	67.2809	17.3	178.8	CL	BPR 70	2002-01-03	45.1998	17.3	174.05	CL
BPR 14	2001-08-25	60.9444	17.3	178.8	CL	BPR 70	2002-01-03	93.1412	17.3	174.05	CL
BPR 14	2001-08-25	61.2938	17.3	178.8	CL	BPR 70	2002-01-03	98.3716	17.3	174.05	CL
BPR 14	2001-08-25	60.1195	17.3	178.8	CL	BPR 70	2002-01-03	31.0834	17.3	174.05	CL
BPR 14	2001-08-25	50.5432	17.3	178.8	CL	BPR 70	2002-01-03	142.26	17.3	174.05	CL
BPR 14	2001-08-25	54.7128	17.3	178.8	CL	BPR 70	2002-01-03	188.795	17.3	174.05	CL
BPR 14	2001-08-25	58.3746	17.3	178.8	CL	BPR 70	2002-01-03	178.799	17.3	174.05	CL
BPR 14	2001-08-25	44.6167	17.3	178.8	CL	BPR 70	2002-01-03	106.702	17.3	174.05	CL
BPR 14	2001-08-25	54.5956	17.3	178.8	CL	BPR 70	2002-01-03	56.446	17.3	174.05	CL
BPR 14	2001-08-25	58.9706	17.3	178.8	CL	BPR 70	2002-01-03	66.2798	17.3	174.05	CL
BPR 14	2001-08-25	49.7772	17.3	178.8	CL	BPR 70	2002-01-03	107.896	17.3	174.05	CL
BPR 14	2001-08-25	52.0342	17.3	178.8	CL	BPR 70	2002-01-03	40.776	17.3	174.05	CL
BPR 14	2001-08-25	50.6608	17.3	178.8	CL	BPR 70	2002-01-03	74.4123	17.3	174.05	CL
BPR 14	2001-08-25	60.8309	17.3	178.8	CL	BPR 70	2002-01-03	122.213	17.3	174.05	CL
BPR 14	2001-08-25	44.1386	17.3	178.8	CL	BPR 70	2002-01-03	130.065	17.3	174.05	CL
BPR 14	2001-08-25	67.2031	17.3	178.8	CL	BPR 70	2002-01-03	75.5368	17.3	174.05	CL
BPR 14	2001-08-25	75.2735	17.3	178.8	CL	BPR 70	2002-01-03	124.287	17.3	174.05	CL
BPR 14	2001-08-25	47.5022	17.3	178.8	CL	BPR 70	2002-01-03	148.212	17.3	174.05	CL
BPR 14	2001-08-25	45.4172	17.3	178.8	CL	BPR 70	2002-01-03	88.1248	17.3	174.05	CL
BPR 14	2001-08-25	77.2123	17.3	178.8	CL	BPR 70	2002-01-03	108.918	17.3	174.05	CL
BPR 14	2001-08-25	85.1377	17.3	178.8	CL	BPR 70	2002-01-03	88.2359	17.3	174.05	CL
BPR 14	2001-08-25	63.6288	17.3	178.8	CL	BPR 70	2002-01-03	66.8635	17.3	174.05	CL
BPR 14	2001-08-25	59.9729	17.3	178.8	CL	BPR 70	2002-01-03	73.6704	17.3	174.05	CL
BPR 14	2001-08-25	42.3251	17.3	178.8	CL	BPR 70	2002-01-03	98.008	17.3	174.05	CL
BPR 14	2001-08-25	63.3052	17.3	178.8	CL	BPR 70	2002-01-03	73.2005	17.3	174.05	CL
BPR 14	2001-08-25	68.4497	17.3	178.8	CL	BPR 70	2002-01-03	72.4676	17.3	174.05	CL
BPR 14	2001-08-25	52.5612	17.3	178.8	CL	BPR 70	2002-01-03	69.4377	17.3	174.05	CL
BPR 14	2001-08-25	59.2898	17.3	178.8	CL	BPR 70	2002-01-03	95.9733	17.3	174.05	CL
BPR 14	2001-08-25	59.1912	17.3	178.8	CL	BPR 70	2002-01-03	70.9571	17.3	174.05	CL
BPR 14	2001-08-25	62.111	17.3	178.8	CL	BPR 70	2002-01-03	151.478	17.3	174.05	CL
BPR 14	2001-08-25	58.4187	17.3	178.8	CL	BPR 70	2002-01-03	94.3649	17.3	174.05	CL
BPR 14	2001-08-25	61.8645	17.3	178.8	CL	BPR 70	2002-01-03	73.3817	17.3	174.05	CL
BPR 14	2001-08-25	57.3489	17.3	178.8	CL	BPR 70	2002-01-03	104.069	17.3	174.05	CL
BPR 14	2001-08-25	53.6232	17.3	178.8	CL	BPR 70	2002-01-03	62.1823	17.3	174.05	CL
BPR 14	2001-08-25	49.5768	17.3	178.8	CL	BPR 70	2002-01-03	56.0151	17.3	174.05	CL
BPR 14	2001-08-25	64.0693	17.3	178.8	CL	BPR 70	2002-01-03	136.639	17.3	174.05	CL
BPR 14	2001-08-25	43.9896	17.3	178.8	CL	BPR 70	2002-01-03	123.24	17.3	174.05	CL
BPR 14	2001-08-25	56.9901	17.3	178.8	CL	BPR 70	2002-01-03	137.223	17.3	174.05	CL
BPR 14	2001-08-25	51.0084	17.3	178.8	CL	BPR 70	2002-01-03	128.321	17.3	174.05	CL
BPR 14	2001-08-25	57.1525	17.3	178.8	CL	BPR 70	2002-01-03	141.211	17.3	174.05	CL
BPR 14	2001-08-25	52.0507	17.3	178.8	CL	BPR 70	2002-01-03	92.7412	17.3	174.05	CL
BPR 14	2001-08-25	47.6872	17.3	178.8	CL	BPR 70	2002-01-03	159.543	17.3	174.05	CL
BPR 14	2001-08-25	44.0675	17.3	178.8	CL	BPR 70	2002-01-03	120.554	17.3	174.05	CL
BPR 14	2001-08-25	60.6725	17.3	178.8	CL	BPR 70	2002-01-03	192.401	17.3	174.05	CL
BPR 14	2001-08-25	76.4412	17.3	178.8	CL	BPR 70	2002-01-03	151.757	17.3	174.05	CL
BPR 14	2001-08-25	61.6283	17.3	178.8	CL	BPR 70	2002-01-03	125.762	17.3	174.05	CL
BPR 14	2001-08-25	47.7105	17.3	178.8	CL	BPR 70	2002-01-03	65.4995	17.3	174.05	CL
BPR 14	2001-08-25	51.2298	17.3	178.8	CL	BPR 70	2002-01-03	89.851	17.3	174.05	CL
BPR 14	2001-08-25	53.1067	17.3	178.8	CL	BPR 70	2002-01-03	92.0226	17.3	174.05	CL
BPR 14	2001-08-25	44.3563	17.3	178.8	CL	BPR 70	2002-01-03	152.871	17.3	174.05	CL
BPR 14	2001-08-25	73.2921	17.3	178.8	CL	BPR 70	2002-01-03	118.972	17.3	174.05	CL
BPR 14	2001-08-25	97.8595	17.3	178.8	CL	BPR 70	2002-01-03	92.0299	17.3	174.05	CL
BPR 14	2001-08-25	65.8955	17.3	178.8	CL	BPR 70	2002-01-03	41.149	17.3	174.05	CL
BPR 14	2001-08-25	74.0063	17.3	178.8	CL	BPR 70	2002-01-03	173.585	17.3	174.05	CL
BPR 14	2001-08-25	55.6989	17.3	178.8	CL	BPR 70	2002-01-03	195.148	17.3	174.05	CL
BPR 14	2001-08-25	100.752	17.3	178.8	CL	BPR 70	2002-01-03	191.301	17.3	174.05	CL
BPR 14	2001-08-25	54.8816	17.3	178.8	CL	BPR 70	2002-01-03	85.8727	17.3	174.05	CL
BPR 14	2001-08-25	64.7331	17.3	178.8	CL	BPR 70	2002-01-03	119.34	17.3	174.05	CL
BPR 14	2001-08-25	74.7194	17.3	178.8	CL	BPR 70	2002-01-03	74.8388	17.3	174.05	CL
BPR 14	2001-08-25	67.5983	17.3	178.8	CL	BPR 70	2002-01-03	70.7243	17.3	174.05	CL
BPR 14	2001-08-25	61.5724	17.3	178.8	CL	BPR 70	2002-01-03	81.5179	17.3	174.05	CL
BPR 14	2001-08-25	43.8812	17.3	178.8	CL	BPR 70	2002-01-03	145.302	17.3	174.05	CL
BPR 14	2001-08-25	84.3667	17.3	178.8	CL	BPR 70	2002-01-03	47.171	17.3	174.05	CL
BPR 14	2001-08-25	111.36	17.3	178.8	CL	BPR 70	2002-01-03	48.542	17.3	174.05	CL
BPR 14	2001-08-25	34.563	17.3	178.8	CL	BPR 70	2002-01-03	104.651	17.3	174.05	CL
BPR 14	2001-08-25	50.0893	17.3	178.8	CL	BPR 70	2002-01-03	55.7326	17.3	174.05	CL
BPR 14	2001-08-25	41.0776	17.3	178.8	CL	BPR 70	2002-01-03	44.8662	17.3	174.05	CL
BPR 14	2001-08-25	54.7055	17.3	178.8	CL	BPR 70	2002-01-03	70.7229	17.3	174.05	CL
BPR 14	2001-08-25	53.6856	17.3	178.8	CL	BPR 70	2002-01-03	38.6191	17.3	174.05	CL
BPR 14	2001-08-25	69.9131	17.3	178.8	CL	BPR 70	2002-01-03	104.826	17.3	174.05	CL
BPR 14	2001-08-25	76.2477	17.3	178.8	CL	BPR 70	2002-01-03	98.6097	17.3	174.05	CL
BPR 14	2001-08-25	58.0673	17.3	178.8	CL	BPR 70	2002-01-03	61.7638	17.3	174.05	CL
BPR 14	2001-08-25	102.945	17.3	178.8	CL	BPR 70	2002-01-03	84.8147	17.3	174.05	CL
BPR 14	2001-08-25	31.0796	17.3	178.8	CL	BPR 70	2002-01-03	76.8451	17.3	174.05	CL
BPR 14	2001-08-25	41.3215	17.3	178.8	CL	BPR 70	2002-01-03	117.455	17.3	174.05	CL
BPR 14	2001-08-25	98.9565	17.3	178.8	CL	BPR 70	2002-01-03	74.1786	17.3	174.05	CL
BPR 14	2001-08-25	35.6445	17.3	178.8	CL	BPR 70	2002-01-03	97.0197	17.3	174.05	CL
BPR 14	2001-08-25	83.59	17.3	178.8	CL	BPR 70	2002-01-03	66.8546	17.3	174.05	CL
BPR 14	2001-08-25	44.0848	17.3	178.8	CL	BPR 70	2002-01-03	86.4609	17.3	174.05	CL
BPR 14	2001-08-25	53.309	17.3	178.8	CL	BPR 70	2002-01-03	62.0099	17.3	174.05	CL
BPR 14	2001-08-25	74.068	17.3	178.8	CL	BPR 70	2002-01-03	57.6333	17.3	174.05	CL
BPR 14	2001-08-25	52.955	17.3	178.8	CL	BPR 70	2002-01-03	94.832	17.3	174.05	CL
BPR 14	2001-08-25	108.364	17.3	178.8	CL	BPR 70	2002-01-03	93.1799	17.3	174.05	CL
BPR 14	2001-08-25	69.8161	17.3	178.8	CL	BPR 70	2002-01-03	123.221	17.3	174.05	CL
BPR 14	2001-08-25	92.9719	17.3	178.8	CL	BPR 70	2002-01-03	158.427	17.3	174.05	CL
BPR 14	2001-08-25	85.2176	17.3	178.8	CL	BPR 70	2002-01-03	82.7487	17.3	174.05	CL
BPR 14	2001-08-25	75.1882	17.3	178.8	CL	BPR 70	2002-01-03	69.0871	17.3	174.05	CL
BPR 14	2001-08-25	105.486	17.3	178.8	CL	BPR 70	2002-01-03	85.8462	17.3	174.05	CL
BPR 14	2001-08-25	47.5876	17.3	178.8	CL	BPR 70	2002-01-03	64.1596	17.3	174.05	CL
BPR 14	2001-08-25	59.355	17.3	178.8	CL	BPR 70	2002-01-03	90.5411	17.3	174.05	CL
BPR 14	2001-08-25	63.2348	17.3	178.8	CL	BPR 70	2002-01-03	65.0481	17.3	174.05	CL
BPR 14	2001-08-25	52.7587	17.3	178.8	CL	BPR 70	2002-01-03	98.2904	17.3	174.05	CL
BPR 14	2001-08-25	89.6157	17.3	178.8	CL	BPR 70	2002-01-03	43.7607	17.3	174.05	CL
BPR 14	2001-08-25	113.134	17.3	178.8	CL	BPR 70	2002-01-03	59.9377	17.3	174.05	CL
BPR 14	2001-08-25	68.2578	17.3	178.8	CL	BPR 70	2002-01-03	52.9081	17.3	174.05	CL
BPR 14	2001-08-25	71.8	17.3	178.8	CL	BPR 70	2002-01-03	45.1133	17.3	174.05	CL
BPR 14	2001-08-25	76.685	17.3	178.8	CL	BPR 70	2002-01-03	161.862	17.3	174.05	CL
BPR 14	2001-08-25	119.197	17.3	178.8	CL	BPR 70	2002-01-03	95.5982	17.3	174.05	CL
BPR 14	2001-08-25	62.4238	17.3	178.8	CL	BPR 70	2002-01-03	67.2694	17.3	174.05	CL
BPR 14	2001-08-25	151.881	17.3	178.8	CL	BPR 70	2002-01-03	55.1443	17.3	174.05	CL
BPR 14	2001-08-25	82.5138	17.3	178.8	CL	BPR 70	2002-01-03	79.9922	17.3	174.05	CL
BPR 14	2001-08-25	82.2427	17.3	178.8	CL	BPR 70	2002-01-03	122.983	17.3	174.05	CL
BPR 14	2001-08-25	58.6113	17.3	178.8	CL	BPR 70	2002-01-03	67.8008	17.3	174.05	CL
BPR 14	2001-08-25	60.8057	17.3	178.8	CL	BPR 70	2002-01-03	65.6586	17.3	174.05	CL
BPR 14	2001-08-25	117.236	17.3	178.8	CL	BPR 70	2002-01-03	53.314	17.3	174.05	CL
BPR 14	2001-08-25	33.5649	17.3	178.8	CL	BPR 70	2002-01-03	43.7202	17.3	174.05	CL
BPR 14	2001-08-25	30.3774	17.3	178.8	CL	BPR 70	2002-01-03	50.4222	17.3	174.05	CL
BPR 14	2001-08-25	81.3156	17.3	178.8	CL	BPR 70	2002-01-03	77.7647	17.3	174.05	CL
BPR 14	2001-08-25	86.4112	17.3	178.8	CL	BPR 70	2002-01-03	105.722	17.3	174.05	CL
BPR 14	2001-08-25	55.2517	17.3	178.8	CL	BPR 70	2002-01-03	45.1821	17.3	174.05	CL
BPR 14	2001-08-25	26.6793	17.3	178.8	CL	BPR 70	2002-01-03	32.4363	17.3	174.05	CL
BPR 14	2001-08-25	85.674	17.3	178.8	CL	BPR 70	2002-01-03	111.009	17.3	174.05	CL
BPR 14	2001-08-25	135.23	17.3	178.8	CL	BPR 70	2002-01-03	83.2072	17.3	174.05	CL
BPR 14	2001-08-25	74.7064	17.3	178.8	CL	BPR 70	2002-01-03	67.7502	17.3	174.05	CL
BPR 14	2001-08-25	67.9604	17.3	178.8	CL	BPR 70	2002-01-03	48.095	17.3	174.05	CL
BPR 14	2001-08-25	83.1167	17.3	178.8	CL	BPR 70	2002-01-03	84.5604	17.3	174.05	CL
BPR 14	2001-08-25	80.8718	17.3	178.8	CL	BPR 70	2002-01-03	58.2283	17.3	174.05	CL
BPR 14	2001-08-25	80.9397	17.3	178.8	CL	BPR 70	2002-01-03	70.1983	17.3	174.05	CL
BPR 14	2001-08-25	54.9699	17.3	178.8	CL	BPR 70	2002-01-03	99.294	17.3	174.05	CL
BPR 14	2001-08-25	54.9699	17.3	178.8	CL	BPR 70	2002-01-03	98.2753	17.3	174.05	CL
BPR 14	2001-08-25	101.573	17.3	178.8	CL	BPR 70	2002-01-03	112.722	17.3	174.05	CL
BPR 14	2001-08-25	82.8827	17.3	178.8	CL	BPR 70	2002-01-03	118.153	17.3	174.05	CL
BPR 14	2001-08-25	69.2748	17.3	178.8	CL	BPR 70	2002-01-03	81.2182	17.3	174.05	CL
BPR 14	2001-08-25	82.615	17.3	178.8	CL	BPR 70	2002-01-03	193.299	17.3	174.05	CL
BPR 14	2001-08-25	55.3836	17.3	178.8	CL	BPR 70	2002-01-03	66.059	17.3	174.05	CL
BPR 14	2001-08-25	39.0493	17.3	178.8	CL	BPR 70	2002-01-03	86.3076	17.3	174.05	CL
BPR 14	2001-08-25	42.8905	17.3	178.8	CL	BPR 70	2002-01-03	57.1063	17.3	174.05	CL
BPR 14	2001-08-25	60.7177	17.3	178.8	CL	BPR 70	2002-01-03	49.355	17.3	174.05	CL
BPR 14	2001-08-25	73.8092	17.3	178.8	CL	BPR 70	2002-01-03	63.5511	17.3	174.05	CL
BPR 14	2001-08-25	59.7565	17.3	178.8	CL	BPR 70	2002-01-03	135.68	17.3	174.05	CL
BPR 14	2001-08-25	53.6292	17.3	178.8	CL	BPR 70	2002-01-03	85.1899	17.3	174.05	CL
BPR 14	2001-08-25	60.5935	17.3	178.8	CL	BPR 70	2002-01-03	166.678	17.3	174.05	CL
BPR 14	2001-08-25	47.9665	17.3	178.8	CL	BPR 70	2002-01-03	71.3318	17.3	174.05	CL
BPR 14	2001-08-25	47.3778	17.3	178.8	CL	BPR 70	2002-01-03	72.5337	17.3	174.05	CL
BPR 14	2001-08-25	54.3216	17.3	178.8	CL	BPR 70	2002-01-03	95.1524	17.3	174.05	CL
BPR 14	2001-08-25	54.2041	17.3	178.8	CL	BPR 70	2002-01-03	79.107	17.3	174.05	CL
BPR 14	2001-08-25	80.7829	17.3	178.8	CL	BPR 70	2002-01-03	98.6792	17.3	174.05	CL
BPR 14	2001-08-25	78.402	17.3	178.8	CL	BPR 70	2002-01-03	90.3445	17.3	174.05	CL
BPR 14	2001-08-25	71.822	17.3	178.8	CL	BPR 70	2002-01-03	89.045	17.3	174.05	CL
BPR 14	2001-08-25	85.0564	17.3	178.8	CL	BPR 70	2002-01-03	122.785	17.3	174.05	CL
BPR 14	2001-08-25	94.579	17.3	178.8	CL	BPR 70	2002-01-03	115.652	17.3	174.05	CL
BPR 14	2001-08-25	61.0493	17.3	178.8	CL	BPR 70	2002-01-03	74.2213	17.3	174.05	CL
BPR 14	2001-08-25	67.1781	17.3	178.8	CL	BPR 70	2002-01-03	142.254	17.3	174.05	CL
BPR 14	2001-08-25	75.1778	17.3	178.8	CL	BPR 70	2002-01-03	77.6158	17.3	174.05	CL
BPR 14	2001-08-25	76.1923	17.3	178.8	CL	BPR 70	2002-01-03	78.8403	17.3	174.05	CL
BPR 14	2001-08-25	75.4497	17.3	178.8	CL	BPR 70	2002-01-03	113.074	17.3	174.05	CL
BPR 14	2001-08-25	84.422	17.3	178.8	CL	BPR 70	2002-01-03	115.969	17.3	174.05	CL
BPR 14	2001-08-25	48.659	17.3	178.8	CL	BPR 70	2002-01-03	79.0598	17.3	174.05	CL
BPR 14	2001-08-25	67.9478	17.3	178.8	CL	BPR 70	2002-01-03	107.164	17.3	174.05	CL
BPR 14	2001-08-25	91.7573	17.3	178.8	CL	BPR 70	2002-01-03	131.973	17.3	174.05	CL
BPR 14	2001-08-25	46.9099	17.3	178.8	CL	BPR 70	2002-01-03	106.926	17.3	174.05	CL
BPR 14	2001-08-25	30.0464	17.3	178.8	CL	BPR 70	2002-01-03	90.4954	17.3	174.05	CL
BPR 14	2001-08-25	63.8265	17.3	178.8	CL	BPR 70	2002-01-03	120.96	17.3	174.05	CL
BPR 14	2001-08-25	78.1837	17.3	178.8	CL	BPR 70	2002-01-03	84.3027	17.3	174.05	CL
BPR 14	2001-08-25	83.0426	17.3	178.8	CL	BPR 70	2002-01-03	88.5629	17.3	174.05	CL
BPR 14	2001-08-25	75.6514	17.3	178.8	CL	BPR 70	2002-01-03	111.714	17.3	174.05	CL
BPR 14	2001-08-25	83.8703	17.3	178.8	CL	BPR 70	2002-01-03	69.5535	17.3	174.05	CL
BPR 14	2001-08-25	51.2424	17.3	178.8	CL	BPR 70	2002-01-03	91.7273	17.3	174.05	CL
BPR 14	2001-08-25	82.0352	17.3	178.8	CL	BPR 70	2002-01-03	140.741	17.3	174.05	CL
BPR 14	2001-08-25	109.02	17.3	178.8	CL	BPR 70	2002-01-03	146.669	17.3	174.05	CL
BPR 14	2001-08-25	136.233	17.3	178.8	CL	BPR 70	2002-01-03	76.1994	17.3	174.05	CL
BPR 14	2001-08-25	45.7332	17.3	178.8	CL	BPR 70	2002-01-03	177.35	17.3	174.05	CL
BPR 14	2001-08-25	95.1705	17.3	178.8	CL	BPR 70	2002-01-03	116.567	17.3	174.05	CL
BPR 14	2001-08-25	112.645	17.3	178.8	CL	BPR 70	2002-01-03	60.7611	17.3	174.05	CL
BPR 14	2001-08-25	97.3894	17.3	178.8	CL	BPR 70	2002-01-03	37.5449	17.3	174.05	CL
BPR 14	2001-08-25	57.5234	17.3	178.8	CL	BPR 70	2002-01-03	24.071	17.3	174.05	CL
BPR 14	2001-08-25	103.857	17.3	178.8	CL	BPR 70	2002-01-03	124.476	17.3	174.05	CL
BPR 14	2001-08-25	71.4869	17.3	178.8	CL	BPR 70	2002-01-03	61.5246	17.3	174.05	CL
BPR 14	2001-08-25	94.1863	17.3	178.8	CL	BPR 70	2002-01-03	81.7187	17.3	174.05	CL
BPR 14	2001-08-25	79.7591	17.3	178.8	CL	BPR 70	2002-01-03	165.066	17.3	174.05	CL
BPR 14	2001-08-25	65.1119	17.3	178.8	CL	BPR 70	2002-01-03	89.3109	17.3	174.05	CL
BPR 14	2001-08-25	118.239	17.3	178.8	CL	BPR 70	2002-01-03	167.021	17.3	174.05	CL
BPR 14	2001-08-25	85.4626	17.3	178.8	CL	BPR 70	2002-01-03	166.193	17.3	174.05	CL
BPR 14	2001-08-25	87.2736	17.3	178.8	CL	BPR 70	2002-01-03	136.487	17.3	174.05	CL
BPR 14	2001-08-25	57.8	17.3	178.8	CL	BPR 70	2002-01-03	122.2	17.3	174.05	CL
BPR 14	2001-08-25	64.025	17.3	178.8	CL	BPR 70	2002-01-03	30.0499	17.3	174.05	CL
BPR 14	2001-08-25	85.3435	17.3	178.8	CL	BPR 70	2002-01-03	58.2101	17.3	174.05	CL
BPR 14	2001-08-25	119.128	17.3	178.8	CL	BPR 70	2002-01-03	132.936	17.3	174.05	CL
BPR 14	2001-08-25	86.1967	17.3	178.8	CL	BPR 70	2002-01-03	118.776	17.3	174.05	CL
BPR 14	2001-08-25	90.955	17.3	178.8	CL	BPR 70	2002-01-03	72.6204	17.3	174.05	CL
BPR 14	2001-08-25	88.8003	17.3	178.8	CL	BPR 70	2002-01-03	64.0516	17.3	174.05	CL
BPR 14	2001-08-25	114.246	17.3	178.8	CL	BPR 70	2002-01-03	77.6519	17.3	174.05	CL
BPR 14	2001-08-25	97.9273	17.3	178.8	CL	BPR 70	2002-01-03	88.5051	17.3	174.05	CL
BPR 14	2001-08-25	76.0091	17.3	178.8	CL	BPR 70	2002-01-03	100.005	17.3	174.05	CL
BPR 14	2001-08-25	44.8528	17.3	178.8	CL	BPR 70	2002-01-03	47.2151	17.3	174.05	CL
BPR 14	2001-08-25	47.5308	17.3	178.8	CL	BPR 70	2002-01-03	151.971	17.3	174.05	CL
BPR 14	2001-08-25	53.9816	17.3	178.8	CL	BPR 70	2002-01-03	196.427	17.3	174.05	CL
BPR 14	2001-08-25	75.6537	17.3	178.8	CL	BPR 70	2002-01-03	67.1519	17.3	174.05	CL
BPR 14	2001-08-25	79.5871	17.3	178.8	CL	BPR 70	2002-01-03	108.402	17.3	174.05	CL
BPR 14	2001-08-25	78.4197	17.3	178.8	CL	BPR 70	2002-01-03	47.6188	17.3	174.05	CL
BPR 14	2001-08-25	74.5042	17.3	178.8	CL	BPR 70	2002-01-03	123.038	17.3	174.05	CL
BPR 14	2001-08-25	53.2137	17.3	178.8	CL	BPR 70	2002-01-03	82.4391	17.3	174.05	CL
BPR 14	2001-08-25	30.1917	17.3	178.8	CL	BPR 70	2002-01-03	104.173	17.3	174.05	CL
BPR 14	2001-08-25	49.4618	17.3	178.8	CL	BPR 70	2002-01-03	122.309	17.3	174.05	CL
BPR 14	2001-08-25	69.326	17.3	178.8	CL	BPR 70	2002-01-03	28.4809	17.3	174.05	CL
BPR 14	2001-08-25	124.946	17.3	178.8	CL	BPR 70	2002-01-03	96.8456	17.3	174.05	CL
BPR 14	2001-08-25	66.5093	17.3	178.8	CL	BPR 70	2002-01-03	142.79	17.3	174.05	CL
BPR 14	2001-08-25	87.2878	17.3	178.8	CL	BPR 70	2002-01-03	52.3914	17.3	174.05	CL
BPR 14	2001-08-25	75.5845	17.3	178.8	CL	BPR 70	2002-01-03	131.108	17.3	174.05	CL
BPR 14	2001-08-25	89.9192	17.3	178.8	CL	BPR 70	2002-01-03	95.8531	17.3	174.05	CL
BPR 14	2001-08-25	46.0652	17.3	178.8	CL	BPR 70	2002-01-03	91.6852	17.3	174.05	CL
BPR 14	2001-08-25	49.4662	17.3	178.8	CL	BPR 70	2002-01-03	52.8492	17.3	174.05	CL
BPR 14	2001-08-25	51.1649	17.3	178.8	CL	BPR 70	2002-01-03	67.5167	17.3	174.05	CL
BPR 14	2001-08-25	51.104	17.3	178.8	CL	BPR 70	2002-01-03	134.588	17.3	174.05	CL
BPR 14	2001-08-25	55.003	17.3	178.8	CL	BPR 70	2002-01-03	184.861	17.3	174.05	CL
BPR 14	2001-08-25	55.2836	17.3	178.8	CL	BPR 70	2002-01-03	139.353	17.3	174.05	CL
BPR 14	2001-08-25	76.6299	17.3	178.8	CL	BPR 70	2002-01-03	131.796	17.3	174.05	CL
BPR 14	2001-08-25	79.0317	17.3	178.8	CL	BPR 70	2002-01-03	81.4416	17.3	174.05	CL
BPR 14	2001-08-25	103.747	17.3	178.8	CL	BPR 70	2002-01-03	67.7099	17.3	174.05	CL
BPR 14	2001-08-25	74.2428	17.3	178.8	CL	BPR 70	2002-01-03	144.185	17.3	174.05	CL
BPR 14	2001-08-25	84.1159	17.3	178.8	CL	BPR 70	2002-01-03	126.804	17.3	174.05	CL
BPR 14	2001-08-25	73.6476	17.3	178.8	CL	BPR 70	2002-01-03	138.059	17.3	174.05	CL
BPR 14	2001-08-25	73.74	17.3	178.8	CL	BPR 70	2002-01-03	115.431	17.3	174.05	CL
BPR 14	2001-08-25	66.3886	17.3	178.8	CL	BPR 70	2002-01-03	95.564	17.3	174.05	CL
BPR 14	2001-08-25	32.7926	17.3	178.8	CL	BPR 70	2002-01-03	117.871	17.3	174.05	CL
BPR 14	2001-08-25	62.5083	17.3	178.8	CL	BPR 70	2002-01-03	73.2694	17.3	174.05	CL
BPR 14	2001-08-25	70.1445	17.3	178.8	CL	BPR 70	2002-01-03	118.496	17.3	174.05	CL
BPR 14	2001-08-25	80.5885	17.3	178.8	CL	BPR 70	2002-01-03	173.697	17.3	174.05	CL
BPR 14	2001-08-25	78.5142	17.3	178.8	CL	BPR 70	2002-01-03	33.9181	17.3	174.05	CL
BPR 14	2001-08-25	78.0092	17.3	178.8	CL	BPR 70	2002-01-03	152.675	17.3	174.05	CL
BPR 14	2001-08-25	55.7436	17.3	178.8	CL	BPR 70	2002-01-03	101.182	17.3	174.05	CL
BPR 14	2001-08-25	76.1568	17.3	178.8	CL	BPR 70	2002-01-03	57.7138	17.3	174.05	CL
BPR 14	2001-08-25	55.1308	17.3	178.8	CL	BPR 70	2002-01-03	106.097	17.3	174.05	CL
BPR 14	2001-08-25	62.688	17.3	178.8	CL	BPR 70	2002-01-03	176.627	17.3	174.05	CL
BPR 14	2001-08-25	82.7152	17.3	178.8	CL	BPR 70	2002-01-03	98.1432	17.3	174.05	CL
BPR 14	2001-08-25	87.8205	17.3	178.8	CL	BPR 70	2002-01-03	60.5423	17.3	174.05	CL
BPR 14	2001-08-25	59.5932	17.3	178.8	CL	BPR 70	2002-01-03	45.3601	17.3	174.05	CL
BPR 14	2001-08-25	51.7134	17.3	178.8	CL	BPR 70	2002-01-03	89.4079	17.3	174.05	CL
BPR 14	2001-08-25	90.6378	17.3	178.8	CL	BPR 70	2002-01-03	98.528	17.3	174.05	CL
BPR 14	2001-08-25	59.7346	17.3	178.8	CL	BPR 70	2002-01-03	74.6928	17.3	174.05	CL
BPR 14	2001-08-25	73.9293	17.3	178.8	CL	BPR 70	2002-01-03	145.512	17.3	174.05	CL
BPR 14	2001-08-25	69.0469	17.3	178.8	CL	BPR 70	2002-01-03	81.3359	17.3	174.05	CL
BPR 14	2001-08-25	75.948	17.3	178.8	CL	BPR 70	2002-01-03	77.4305	17.3	174.05	CL
BPR 14	2001-08-25	60.2427	17.3	178.8	CL	BPR 70	2002-01-03	75.4538	17.3	174.05	CL
BPR 14	2001-08-25	62.5293	17.3	178.8	CL	BPR 70	2002-01-03	108.354	17.3	174.05	CL
BPR 14	2001-08-25	113.41	17.3	178.8	CL	BPR 70	2002-01-03	86.2173	17.3	174.05	CL
BPR 14	2001-08-25	54.3717	17.3	178.8	CL	BPR 70	2002-01-03	108.11	17.3	174.05	CL
BPR 14	2001-08-25	28.8421	17.3	178.8	CL	BPR 70	2002-01-03	138.541	17.3	174.05	CL
BPR 14	2001-08-25	77.6508	17.3	178.8	CL	BPR 70	2002-01-03	101.939	17.3	174.05	CL
BPR 14	2001-08-25	76.436	17.3	178.8	CL	BPR 70	2002-01-03	92.8086	17.3	174.05	CL
BPR 14	2001-08-25	74.574	17.3	178.8	CL	BPR 70	2002-01-03	95.1149	17.3	174.05	CL
BPR 14	2001-08-25	81.5697	17.3	178.8	CL	BPR 70	2002-01-03	85.3185	17.3	174.05	CL
BPR 14	2001-08-25	54.2791	17.3	178.8	CL	BPR 70	2002-01-03	67.4998	17.3	174.05	CL
BPR 14	2001-08-25	70.9933	17.3	178.8	CL	BPR 70	2002-01-03	54.3752	17.3	174.05	CL
BPR 14	2001-08-25	57.1973	17.3	178.8	CL	BPR 70	2002-01-03	60.8601	17.3	174.05	CL
BPR 14	2001-08-25	60.0772	17.3	178.8	CL	BPR 70	2002-01-03	76.8153	17.3	174.05	CL
BPR 14	2001-08-25	66.7187	17.3	178.8	CL	BPR 70	2002-01-03	103.913	17.3	174.05	CL
BPR 14	2001-08-25	74.1646	17.3	178.8	CL	BPR 70	2002-01-03	76.2216	17.3	174.05	CL
BPR 14	2001-08-25	72.8146	17.3	178.8	CL	BPR 70	2002-01-03	146.605	17.3	174.05	CL
BPR 14	2001-08-25	51.8028	17.3	178.8	CL	BPR 70	2002-01-03	71.7603	17.3	174.05	CL
BPR 14	2001-08-25	54.3593	17.3	178.8	CL	BPR 70	2002-01-03	121.821	17.3	174.05	CL
BPR 14	2001-08-25	71.7551	17.3	178.8	CL	BPR 70	2002-01-03	100.577	17.3	174.05	CL
BPR 14	2001-08-25	104.034	17.3	178.8	CL	BPR 70	2002-01-03	71.97	17.3	174.05	CL
BPR 14	2001-08-25	43.4773	17.3	178.8	CL	BPR 70	2002-01-03	97.3957	17.3	174.05	CL
BPR 14	2001-08-25	51.2824	17.3	178.8	CL	BPR 70	2002-01-03	121.988	17.3	174.05	CL
BPR 14	2001-08-25	39.2694	17.3	178.8	CL	BPR 70	2002-01-03	152.299	17.3	174.05	CL
BPR 14	2001-08-25	67.4386	17.3	178.8	CL	BPR 70	2002-01-03	39.5642	17.3	174.05	CL
BPR 14	2001-08-25	105.413	17.3	178.8	CL	BPR 70	2002-01-03	72.5756	17.3	174.05	CL
BPR 14	2001-08-25	109.958	17.3	178.8	CL	BPR 70	2002-01-03	91.5396	17.3	174.05	CL
BPR 14	2001-08-25	139.778	17.3	178.8	CL	BPR 70	2002-01-03	86.0047	17.3	174.05	CL
BPR 14	2001-08-25	58.7112	17.3	178.8	CL	BPR 70	2002-01-03	182.526	17.3	174.05	CL
BPR 14	2001-08-25	95.6272	17.3	178.8	CL	BPR 70	2002-01-03	108.706	17.3	174.05	CL
BPR 14	2001-08-25	110.148	17.3	178.8	CL	BPR 70	2002-01-03	81.9286	17.3	174.05	CL
BPR 14	2001-08-25	84.3714	17.3	178.8	CL	BPR 70	2002-01-03	108.771	17.3	174.05	CL
BPR 14	2001-08-25	59.2148	17.3	178.8	CL	BPR 70	2002-01-03	48.9214	17.3	174.05	CL
BPR 14	2001-08-25	63.96	17.3	178.8	CL	BPR 70	2002-01-03	66.8992	17.3	174.05	CL
BPR 14	2001-08-25	80.1352	17.3	178.8	CL	BPR 70	2002-01-03	83.4623	17.3	174.05	CL
BPR 14	2001-08-25	58.35	17.3	178.8	CL	BPR 70	2002-01-03	49.8309	17.3	174.05	CL
BPR 14	2001-08-25	47.4324	17.3	178.8	CL	BPR 70	2002-01-03	45.0329	17.3	174.05	CL
BPR 14	2001-08-25	71.5127	17.3	178.8	CL	BPR 70	2002-01-03	48.9944	17.3	174.05	CL
BPR 14	2001-08-25	102.007	17.3	178.8	CL	BPR 70	2002-01-03	60.3424	17.3	174.05	CL
BPR 14	2001-08-25	84.6898	17.3	178.8	CL	BPR 70	2002-01-03	120.182	17.3	174.05	CL
BPR 14	2001-08-25	51.2287	17.3	178.8	CL	BPR 70	2002-01-03	66.3049	17.3	174.05	CL
BPR 14	2001-08-25	70.6743	17.3	178.8	CL	BPR 70	2002-01-03	102.098	17.3	174.05	CL
BPR 14	2001-08-25	111.234	17.3	178.8	CL	BPR 70	2002-01-03	132.809	17.3	174.05	CL
BPR 14	2001-08-25	76.7745	17.3	178.8	CL	BPR 70	2002-01-03	188.641	17.3	174.05	CL
BPR 14	2001-08-25	84.9528	17.3	178.8	CL	BPR 70	2002-01-03	53.1857	17.3	174.05	CL
BPR 14	2001-08-25	86.3498	17.3	178.8	CL	BPR 70	2002-01-03	77.9285	17.3	174.05	CL
BPR 14	2001-08-25	89.2956	17.3	178.8	CL	BPR 70	2002-01-03	96.635	17.3	174.05	CL
BPR 14	2001-08-25	60.9645	17.3	178.8	CL	BPR 70	2002-01-03	119.993	17.3	174.05	CL
BPR 14	2001-08-25	100.434	17.3	178.8	CL	BPR 70	2002-01-03	123.256	17.3	174.05	CL
BPR 14	2001-08-25	34.1166	17.3	178.8	CL	BPR 70	2002-01-03	115.827	17.3	174.05	CL
BPR 14	2001-08-25	101.35	17.3	178.8	CL	BPR 70	2002-01-03	86.9242	17.3	174.05	CL
BPR 14	2001-08-25	96.3683	17.3	178.8	CL	BPR 70	2002-01-03	96.2013	17.3	174.05	CL
BPR 14	2001-08-25	76.2779	17.3	178.8	CL	BPR 70	2002-01-03	97.2514	17.3	174.05	CL
BPR 14	2001-08-25	55.5612	17.3	178.8	CL	BPR 70	2002-01-03	115.987	17.3	174.05	CL
BPR 14	2001-08-25	66.938	17.3	178.8	CL	BPR 70	2002-01-03	99.163	17.3	174.05	CL
BPR 14	2001-08-25	30.2578	17.3	178.8	CL	BPR 70	2002-01-03	105.371	17.3	174.05	CL
BPR 14	2001-08-25	59.9737	17.3	178.8	CL	BPR 70	2002-01-03	89.6787	17.3	174.05	CL
BPR 14	2001-08-25	50.8639	17.3	178.8	CL	BPR 70	2002-01-03	70.7189	17.3	174.05	CL
BPR 14	2001-08-25	73.4672	17.3	178.8	CL	BPR 70	2002-01-03	53.7379	17.3	174.05	CL
BPR 14	2001-08-25	93.5132	17.3	178.8	CL	BPR 70	2002-01-03	98.6014	17.3	174.05	CL
BPR 14	2001-08-25	83.7844	17.3	178.8	CL	BPR 70	2002-01-03	34.7175	17.3	174.05	CL
BPR 14	2001-08-25	67.9258	17.3	178.8	CL	BPR 70	2002-01-03	72.1472	17.3	174.05	CL
BPR 14	2001-08-25	92.7366	17.3	178.8	CL	BPR 70	2002-01-03	110.312	17.3	174.05	CL
BPR 14	2001-08-25	111.414	17.3	178.8	CL	BPR 70	2002-01-03	51.5663	17.3	174.05	CL
BPR 14	2001-08-25	98.2578	17.3	178.8	CL	BPR 70	2002-01-03	29.5776	17.3	174.05	CL
BPR 14	2001-08-25	71.539	17.3	178.8	CL	BPR 70	2002-01-03	50.9979	17.3	174.05	CL
BPR 14	2001-08-25	50.175	17.3	178.8	CL	BPR 70	2002-01-03	38.9224	17.3	174.05	CL
BPR 14	2001-08-25	66.6111	17.3	178.8	CL	BPR 70	2002-01-03	86.3479	17.3	174.05	CL
BPR 14	2001-08-25	132.57	17.3	178.8	CL	BPR 70	2002-01-03	86.8689	17.3	174.05	CL
BPR 14	2001-08-25	56.2482	17.3	178.8	CL	BPR 70	2002-01-03	60.9073	17.3	174.05	CL
BPR 14	2001-08-25	60.5595	17.3	178.8	CL	BPR 70	2002-01-03	65.2708	17.3	174.05	CL
BPR 14	2001-08-25	109.4	17.3	178.8	CL	BPR 70	2002-01-03	84.8532	17.3	174.05	CL
BPR 14	2001-08-25	101.41	17.3	178.8	CL	BPR 70	2002-01-03	70.3734	17.3	174.05	CL
BPR 14	2001-08-25	69.2169	17.3	178.8	CL	BPR 70	2002-01-03	75.2811	17.3	174.05	CL
BPR 14	2001-08-25	86.3388	17.3	178.8	CL	BPR 70	2002-01-03	154.796	17.3	174.05	CL
BPR 14	2001-08-25	63.6891	17.3	178.8	CL	BPR 74	2002-01-19	88.2732	17.3	174.05	CL
BPR 14	2001-08-25	57.99	17.3	178.8	CL	BPR 74	2002-01-19	111.949	17.3	174.05	CL
BPR 14	2001-08-25	32.9559	17.3	178.8	CL	BPR 74	2002-01-19	42.7671	17.3	174.05	CL
BPR 14	2001-08-25	30.3713	17.3	178.8	CL	BPR 74	2002-01-19	107.963	17.3	174.05	CL
BPR 14	2001-08-25	60.4959	17.3	178.8	CL	BPR 74	2002-01-19	146.276	17.3	174.05	CL
BPR 14	2001-08-25	43.8297	17.3	178.8	CL	BPR 74	2002-01-19	90.4781	17.3	174.05	CL
BPR 14	2001-08-25	81.1793	17.3	178.8	CL	BPR 74	2002-01-19	114	17.3	174.05	CL
BPR 14	2001-08-25	76.6185	17.3	178.8	CL	BPR 74	2002-01-19	61.516	17.3	174.05	CL
BPR 14	2001-08-25	98.7493	17.3	178.8	CL	BPR 74	2002-01-19	61.9154	17.3	174.05	CL
BPR 14	2001-08-25	92.7937	17.3	178.8	CL	BPR 74	2002-01-19	77.4314	17.3	174.05	CL
BPR 14	2001-08-25	91.7876	17.3	178.8	CL	BPR 74	2002-01-19	148.428	17.3	174.05	CL
BPR 14	2001-08-25	55.368	17.3	178.8	CL	BPR 74	2002-01-19	50.1304	17.3	174.05	CL
BPR 14	2001-08-25	74.267	17.3	178.8	CL	BPR 74	2002-01-19	38.2637	17.3	174.05	CL
BPR 14	2001-08-25	90.4965	17.3	178.8	CL	BPR 74	2002-01-19	27.7606	17.3	174.05	CL
BPR 14	2001-08-25	37.1089	17.3	178.8	CL	BPR 74	2002-01-19	48.4983	17.3	174.05	CL
BPR 14	2001-08-25	42.6835	17.3	178.8	CL	BPR 74	2002-01-19	93.9814	17.3	174.05	CL
BPR 14	2001-08-25	24.5325	17.3	178.8	CL	BPR 74	2002-01-19	42.0997	17.3	174.05	CL
BPR 14	2001-08-25	57.9825	17.3	178.8	CL	BPR 74	2002-01-19	71.2453	17.3	174.05	CL
BPR 14	2001-08-25	60.0981	17.3	178.8	CL	BPR 74	2002-01-19	76.2368	17.3	174.05	CL
BPR 14	2001-08-25	188.157	17.3	178.8	CL	BPR 74	2002-01-19	54.2461	17.3	174.05	CL
BPR 14	2001-08-25	54.7384	17.3	178.8	CL	BPR 74	2002-01-19	57.6435	17.3	174.05	CL
BPR 14	2001-08-25	45.0489	17.3	178.8	CL	BPR 74	2002-01-19	82.9016	17.3	174.05	CL
BPR 14	2001-08-25	52.8268	17.3	178.8	CL	BPR 74	2002-01-19	60.9146	17.3	174.05	CL
BPR 14	2001-08-25	51.1334	17.3	178.8	CL	BPR 74	2002-01-19	162.626	17.3	174.05	CL
BPR 14	2001-08-25	73.6099	17.3	178.8	CL	BPR 74	2002-01-19	119.922	17.3	174.05	CL
BPR 14	2001-08-25	52.2455	17.3	178.8	CL	BPR 74	2002-01-19	121.891	17.3	174.05	CL
BPR 14	2001-08-25	28.2012	17.3	178.8	CL	BPR 74	2002-01-19	55.8058	17.3	174.05	CL
BPR 14	2001-08-25	83.6684	17.3	178.8	CL	BPR 74	2002-01-19	46.9796	17.3	174.05	CL
BPR 14	2001-08-25	72.293	17.3	178.8	CL	BPR 74	2002-01-19	48.6652	17.3	174.05	CL
BPR 14	2001-08-25	47.39	17.3	178.8	CL	BPR 74	2002-01-19	37.1489	17.3	174.05	CL
BPR 14	2001-08-25	54.832	17.3	178.8	CL	BPR 74	2002-01-19	85.5348	17.3	174.05	CL
BPR 14	2001-08-25	60.3053	17.3	178.8	CL	BPR 74	2002-01-19	70.8029	17.3	174.05	CL
BPR 14	2001-08-25	54.3006	17.3	178.8	CL	BPR 74	2002-01-19	113.771	17.3	174.05	CL
BPR 14	2001-08-25	72.8205	17.3	178.8	CL	BPR 74	2002-01-19	58.975	17.3	174.05	CL
BPR 14	2001-08-25	67.5413	17.3	178.8	CL	BPR 74	2002-01-19	78.5851	17.3	174.05	CL
BPR 14	2001-08-25	194.272	17.3	178.8	CL	BPR 74	2002-01-19	88.5463	17.3	174.05	CL
BPR 14	2001-08-25	73.5132	17.3	178.8	CL	BPR 74	2002-01-19	48.7501	17.3	174.05	CL
BPR 14	2001-08-25	91.5794	17.3	178.8	CL	BPR 74	2002-01-19	34.5467	17.3	174.05	CL
BPR 14	2001-08-25	107.33	17.3	178.8	CL	BPR 74	2002-01-19	65.2481	17.3	174.05	CL
BPR 14	2001-08-25	120.323	17.3	178.8	CL	BPR 74	2002-01-19	105.788	17.3	174.05	CL
BPR 14	2001-08-25	42.8826	17.3	178.8	CL	BPR 74	2002-01-19	100.183	17.3	174.05	CL
BPR 14	2001-08-25	23.2125	17.3	178.8	CL	BPR 74	2002-01-19	83.5221	17.3	174.05	CL
BPR 14	2001-08-25	60.6395	17.3	178.8	CL	BPR 74	2002-01-19	74.8504	17.3	174.05	CL
BPR 14	2001-08-25	36.4604	17.3	178.8	CL	BPR 74	2002-01-19	101.015	17.3	174.05	CL
BPR 14	2001-08-25	45.711	17.3	178.8	CL	BPR 74	2002-01-19	159.866	17.3	174.05	CL
BPR 14	2001-08-25	63.6058	17.3	178.8	CL	BPR 74	2002-01-19	66.0037	17.3	174.05	CL
BPR 14	2001-08-25	54.8822	17.3	178.8	CL	BPR 74	2002-01-19	49.6892	17.3	174.05	CL
BPR 14	2001-08-25	90.591	17.3	178.8	CL	BPR 74	2002-01-19	76.1902	17.3	174.05	CL
BPR 14	2001-08-25	59.7952	17.3	178.8	CL	BPR 74	2002-01-19	97.1135	17.3	174.05	CL
BPR 14	2001-08-25	74.5768	17.3	178.8	CL	BPR 74	2002-01-19	41.1243	17.3	174.05	CL
BPR 14	2001-08-25	45.8786	17.3	178.8	CL	BPR 74	2002-01-19	94.822	17.3	174.05	CL
BPR 14	2001-08-25	79.3302	17.3	178.8	CL	BPR 74	2002-01-19	83.7845	17.3	174.05	CL
BPR 14	2001-08-25	86.5293	17.3	178.8	CL	BPR 74	2002-01-19	57.554	17.3	174.05	CL
BPR 14	2001-08-25	48.6	17.3	178.8	CL	BPR 74	2002-01-19	120.839	17.3	174.05	CL
BPR 14	2001-08-25	81.9607	17.3	178.8	CL	BPR 74	2002-01-19	55.8129	17.3	174.05	CL
BPR 14	2001-08-25	73.508	17.3	178.8	CL	BPR 74	2002-01-19	31.0145	17.3	174.05	CL
BPR 14	2001-08-25	63.6039	17.3	178.8	CL	BPR 74	2002-01-19	54.0872	17.3	174.05	CL
BPR 14	2001-08-25	90.258	17.3	178.8	CL	BPR 74	2002-01-19	65.1774	17.3	174.05	CL
BPR 14	2001-08-25	68.7692	17.3	178.8	CL	BPR 74	2002-01-19	78.6009	17.3	174.05	CL
BPR 14	2001-08-25	78.6233	17.3	178.8	CL	BPR 74	2002-01-19	33.3999	17.3	174.05	CL
BPR 14	2001-08-25	89.0313	17.3	178.8	CL	BPR 74	2002-01-19	152.636	17.3	174.05	CL
BPR 14	2001-08-25	84.7458	17.3	178.8	CL	BPR 74	2002-01-19	210.113	17.3	174.05	CL
BPR 14	2001-08-25	106.994	17.3	178.8	CL	BPR 74	2002-01-19	58.5218	17.3	174.05	CL
BPR 14	2001-08-25	87.0697	17.3	178.8	CL	BPR 74	2002-01-19	61.7437	17.3	174.05	CL
BPR 14	2001-08-25	118.294	17.3	178.8	CL	BPR 74	2002-01-19	88.5462	17.3	174.05	CL
BPR 14	2001-08-25	167.322	17.3	178.8	CL	BPR 74	2002-01-19	52.7223	17.3	174.05	CL
BPR 14	2001-08-25	45.329	17.3	178.8	CL	BPR 74	2002-01-19	89.9387	17.3	174.05	CL
BPR 14	2001-08-25	60.0734	17.3	178.8	CL	BPR 74	2002-01-19	95.5265	17.3	174.05	CL
BPR 14	2001-08-25	63.1983	17.3	178.8	CL	BPR 74	2002-01-19	73.2856	17.3	174.05	CL
BPR 14	2001-08-25	23.2794	17.3	178.8	CL	BPR 74	2002-01-19	94.3966	17.3	174.05	CL
BPR 14	2001-08-25	73.4907	17.3	178.8	CL	BPR 74	2002-01-19	63.7439	17.3	174.05	CL
BPR 14	2001-08-25	79.8346	17.3	178.8	CL	BPR 74	2002-01-19	144.045	17.3	174.05	CL
BPR 14	2001-08-25	119.924	17.3	178.8	CL	BPR 74	2002-01-19	53.6644	17.3	174.05	CL
BPR 14	2001-08-25	116.839	17.3	178.8	CL	BPR 74	2002-01-19	106.226	17.3	174.05	CL
BPR 14	2001-08-25	75.7902	17.3	178.8	CL	BPR 74	2002-01-19	79.3372	17.3	174.05	CL
BPR 14	2001-08-25	34.9357	17.3	178.8	CL	BPR 74	2002-01-19	146.092	17.3	174.05	CL
BPR 14	2001-08-25	44.9394	17.3	178.8	CL	BPR 74	2002-01-19	120.743	17.3	174.05	CL
BPR 14	2001-08-25	117.441	17.3	178.8	CL	BPR 74	2002-01-19	84.3005	17.3	174.05	CL
BPR 14	2001-08-25	75.5648	17.3	178.8	CL	BPR 74	2002-01-19	126.117	17.3	174.05	CL
BPR 14	2001-08-25	52.5745	17.3	178.8	CL	BPR 74	2002-01-19	71.0358	17.3	174.05	CL
BPR 14	2001-08-25	58.3039	17.3	178.8	CL	BPR 74	2002-01-19	79.0933	17.3	174.05	CL
BPR 14	2001-08-25	117.226	17.3	178.8	CL	BPR 74	2002-01-19	107.585	17.3	174.05	CL
BPR 14	2001-08-25	120.114	17.3	178.8	CL	BPR 74	2002-01-19	110.217	17.3	174.05	CL
BPR 14	2001-08-25	57.0707	17.3	178.8	CL	BPR 74	2002-01-19	95.7748	17.3	174.05	CL
BPR 14	2001-08-25	86.5093	17.3	178.8	CL	BPR 74	2002-01-19	102.589	17.3	174.05	CL
BPR 14	2001-08-25	56.0781	17.3	178.8	CL	BPR 74	2002-01-19	118.17	17.3	174.05	CL
BPR 14	2001-08-25	50.7778	17.3	178.8	CL	BPR 74	2002-01-19	114.538	17.3	174.05	CL
BPR 14	2001-08-25	113.757	17.3	178.8	CL	BPR 74	2002-01-19	97.5069	17.3	174.05	CL
BPR 14	2001-08-25	84.6767	17.3	178.8	CL	BPR 74	2002-01-19	92.5286	17.3	174.05	CL
BPR 14	2001-08-25	75.167	17.3	178.8	CL	BPR 74	2002-01-19	43.8053	17.3	174.05	CL
BPR 14	2001-08-25	38.4167	17.3	178.8	CL	BPR 74	2002-01-19	60.2223	17.3	174.05	CL
BPR 14	2001-08-25	211.043	17.3	178.8	CL	BPR 74	2002-01-19	79.8081	17.3	174.05	CL
BPR 14	2001-08-25	93.8924	17.3	178.8	CL	BPR 74	2002-01-19	67.1618	17.3	174.05	CL
BPR 14	2001-08-25	44.3475	17.3	178.8	CL	BPR 74	2002-01-19	93.3346	17.3	174.05	CL
BPR 14	2001-08-25	60.8091	17.3	178.8	CL	BPR 74	2002-01-19	189.44	17.3	174.05	CL
BPR 14	2001-08-25	50.4154	17.3	178.8	CL	BPR 74	2002-01-19	94.1911	17.3	174.05	CL
BPR 14	2001-08-25	66.8267	17.3	178.8	CL	BPR 74	2002-01-19	73.3509	17.3	174.05	CL
BPR 14	2001-08-25	66.6034	17.3	178.8	CL	BPR 74	2002-01-19	102.452	17.3	174.05	CL
BPR 14	2001-08-25	84.659	17.3	178.8	CL	BPR 74	2002-01-19	82.0951	17.3	174.05	CL
BPR 14	2001-08-25	55.6127	17.3	178.8	CL	BPR 74	2002-01-19	154.44	17.3	174.05	CL
BPR 14	2001-08-25	67.3528	17.3	178.8	CL	BPR 74	2002-01-19	120.057	17.3	174.05	CL
BPR 14	2001-08-25	38.3765	17.3	178.8	CL	BPR 74	2002-01-19	50.0904	17.3	174.05	CL
BPR 14	2001-08-25	65.5078	17.3	178.8	CL	BPR 74	2002-01-19	288.415	17.3	174.05	CL
BPR 14	2001-08-25	62.1332	17.3	178.8	CL	BPR 74	2002-01-19	68.7717	17.3	174.05	CL
BPR 14	2001-08-25	82.2489	17.3	178.8	CL	BPR 74	2002-01-19	174.32	17.3	174.05	CL
BPR 14	2001-08-25	82.6605	17.3	178.8	CL	BPR 74	2002-01-19	60.2274	17.3	174.05	CL
BPR 14	2001-08-25	91.0366	17.3	178.8	CL	BPR 74	2002-01-19	62.6818	17.3	174.05	CL
BPR 14	2001-08-25	110.699	17.3	178.8	CL	BPR 74	2002-01-19	66.7914	17.3	174.05	CL
BPR 14	2001-08-25	48.4077	17.3	178.8	CL	BPR 76	2002-01-19	124.184	17.3	174.05	CL
BPR 14	2001-08-25	84.599	17.3	178.8	CL	BPR 76	2002-01-19	97.2471	17.3	174.05	CL
BPR 14	2001-08-25	96.6441	17.3	178.8	CL	BPR 76	2002-01-19	55.2727	17.3	174.05	CL
BPR 14	2001-08-25	80.9869	17.3	178.8	CL	BPR 76	2002-01-19	110.471	17.3	174.05	CL
BPR 14	2001-08-25	56.3209	17.3	178.8	CL	BPR 76	2002-01-19	73.2136	17.3	174.05	CL
BPR 14	2001-08-25	62.8658	17.3	178.8	CL	BPR 76	2002-01-19	83.474	17.3	174.05	CL
BPR 14	2001-08-25	54.8982	17.3	178.8	CL	BPR 76	2002-01-19	140.717	17.3	174.05	CL
BPR 14	2001-08-25	60.3694	17.3	178.8	CL	BPR 76	2002-01-19	43.5988	17.3	174.05	CL
BPR 14	2001-08-25	108.829	17.3	178.8	CL	BPR 76	2002-01-19	88.457	17.3	174.05	CL
BPR 14	2001-08-25	133.67	17.3	178.8	CL	BPR 76	2002-01-19	104.123	17.3	174.05	CL
BPR 14	2001-08-25	120.17	17.3	178.8	CL	BPR 76	2002-01-19	70.4486	17.3	174.05	CL
BPR 14	2001-08-25	91.0729	17.3	178.8	CL	BPR 76	2002-01-19	95.9532	17.3	174.05	CL
BPR 14	2001-08-25	117.408	17.3	178.8	CL	BPR 76	2002-01-19	69.0175	17.3	174.05	CL
BPR 14	2001-08-25	79.8132	17.3	178.8	CL	BPR 76	2002-01-19	166.398	17.3	174.05	CL
BPR 14	2001-08-25	70.1136	17.3	178.8	CL	BPR 76	2002-01-19	79.0336	17.3	174.05	CL
BPR 14	2001-08-25	68.8988	17.3	178.8	CL	BPR 76	2002-01-19	36.6922	17.3	174.05	CL
BPR 14	2001-08-25	72.4369	17.3	178.8	CL	BPR 76	2002-01-19	67.9691	17.3	174.05	CL
BPR 14	2001-08-25	79.2838	17.3	178.8	CL	BPR 76	2002-01-19	47.7061	17.3	174.05	CL
BPR 14	2001-08-25	87.2695	17.3	178.8	CL	BPR 76	2002-01-19	94.7547	17.3	174.05	CL
BPR 14	2001-08-25	43.5762	17.3	178.8	CL	BPR 76	2002-01-19	76.3134	17.3	174.05	CL
BPR 14	2001-08-25	47.9886	17.3	178.8	CL	BPR 76	2002-01-19	92.3421	17.3	174.05	CL
BPR 14	2001-08-25	67.243	17.3	178.8	CL	BPR 76	2002-01-19	88.5869	17.3	174.05	CL
BPR 14	2001-08-25	42.3085	17.3	178.8	CL	BPR 76	2002-01-19	96.1774	17.3	174.05	CL
BPR 14	2001-08-25	90.917	17.3	178.8	CL	BPR 76	2002-01-19	142.863	17.3	174.05	CL
BPR 14	2001-08-25	138.667	17.3	178.8	CL	BPR 76	2002-01-19	112.415	17.3	174.05	CL
BPR 14	2001-08-25	85.0298	17.3	178.8	CL	BPR 76	2002-01-19	108.512	17.3	174.05	CL
BPR 14	2001-08-25	60.8396	17.3	178.8	CL	BPR 76	2002-01-19	210.329	17.3	174.05	CL
BPR 14	2001-08-25	69.8778	17.3	178.8	CL	BPR 76	2002-01-19	178.509	17.3	174.05	CL
BPR 14	2001-08-25	75.1097	17.3	178.8	CL	BPR 76	2002-01-19	101.081	17.3	174.05	CL
BPR 14	2001-08-25	93.5753	17.3	178.8	CL	BPR 76	2002-01-19	92.1127	17.3	174.05	CL
BPR 14	2001-08-25	93.5188	17.3	178.8	CL	BPR 76	2002-01-19	91.6786	17.3	174.05	CL
BPR 14	2001-08-25	46.8697	17.3	178.8	CL	BPR 76	2002-01-19	110.058	17.3	174.05	CL
BPR 14	2001-08-25	78.9914	17.3	178.8	CL	BPR 76	2002-01-19	87.2637	17.3	174.05	CL
BPR 14	2001-08-25	58.6838	17.3	178.8	CL	BPR 76	2002-01-19	73.754	17.3	174.05	CL
BPR 14	2001-08-25	102.003	17.3	178.8	CL	BPR 76	2002-01-19	42.0483	17.3	174.05	CL
BPR 14	2001-08-25	71.2566	17.3	178.8	CL	BPR 76	2002-01-19	84.649	17.3	174.05	CL
BPR 14	2001-08-25	97.1156	17.3	178.8	CL	BPR 76	2002-01-19	179.101	17.3	174.05	CL
BPR 14	2001-08-25	40.6645	17.3	178.8	CL	BPR 76	2002-01-19	287.641	17.3	174.05	CL
BPR 14	2001-08-25	64.4703	17.3	178.8	CL	BPR 76	2002-01-19	49.989	17.3	174.05	CL
BPR 14	2001-08-25	62.9727	17.3	178.8	CL	BPR 76	2002-01-19	98.4227	17.3	174.05	CL
BPR 14	2001-08-25	66.4446	17.3	178.8	CL	BPR 76	2002-01-19	65.2545	17.3	174.05	CL
BPR 14	2001-08-25	68.8879	17.3	178.8	CL	BPR 76	2002-01-19	66.4188	17.3	174.05	CL
BPR 14	2001-08-25	74.1168	17.3	178.8	CL	BPR 76	2002-01-19	189.651	17.3	174.05	CL
BPR 14	2001-08-25	84.315	17.3	178.8	CL	BPR 76	2002-01-19	73.4626	17.3	174.05	CL
BPR 14	2001-08-25	87.0994	17.3	178.8	CL	BPR 76	2002-01-19	227.327	17.3	174.05	CL
BPR 14	2001-08-25	127.372	17.3	178.8	CL	BPR 76	2002-01-19	112.529	17.3	174.05	CL
BPR 14	2001-08-25	84.9059	17.3	178.8	CL	BPR 76	2002-01-19	51.9949	17.3	174.05	CL
BPR 14	2001-08-25	61.4967	17.3	178.8	CL	BPR 76	2002-01-19	122.041	17.3	174.05	CL
BPR 14	2001-08-25	54.8021	17.3	178.8	CL	BPR 76	2002-01-19	143.27	17.3	174.05	CL
BPR 14	2001-08-25	67.6221	17.3	178.8	CL	BPR 76	2002-01-19	118.179	17.3	174.05	CL
BPR 14	2001-08-25	81.3116	17.3	178.8	CL	BPR 76	2002-01-19	90.2529	17.3	174.05	CL
BPR 14	2001-08-25	77.9886	17.3	178.8	CL	BPR 76	2002-01-19	114.041	17.3	174.05	CL
BPR 14	2001-08-25	72.7868	17.3	178.8	CL	BPR 76	2002-01-19	87.4571	17.3	174.05	CL
BPR 14	2001-08-25	76.9615	17.3	178.8	CL	BPR 76	2002-01-19	135.407	17.3	174.05	CL
BPR 14	2001-08-25	29.1655	17.3	178.8	CL	BPR 76	2002-01-19	134.933	17.3	174.05	CL
BPR 14	2001-08-25	111.755	17.3	178.8	CL	BPR 76	2002-01-19	94.9459	17.3	174.05	CL
BPR 14	2001-08-25	71.741	17.3	178.8	CL	BPR 76	2002-01-19	68.6225	17.3	174.05	CL
BPR 14	2001-08-25	89.3603	17.3	178.8	CL	BPR 76	2002-01-19	166.182	17.3	174.05	CL
BPR 14	2001-08-25	57.8186	17.3	178.8	CL	BPR 76	2002-01-19	108.449	17.3	174.05	CL
BPR 14	2001-08-25	91.1452	17.3	178.8	CL	BPR 76	2002-01-19	117.36	17.3	174.05	CL
BPR 14	2001-08-25	48.6574	17.3	178.8	CL	BPR 76	2002-01-19	91.9584	17.3	174.05	CL
BPR 14	2001-08-25	93.6888	17.3	178.8	CL	BPR 76	2002-01-19	129.176	17.3	174.05	CL
BPR 14	2001-08-25	78.9762	17.3	178.8	CL	BPR 76	2002-01-19	47.4356	17.3	174.05	CL
BPR 14	2001-08-25	101.824	17.3	178.8	CL	BPR 76	2002-01-19	97.1698	17.3	174.05	CL
BPR 14	2001-08-25	86.7501	17.3	178.8	CL	BPR 76	2002-01-19	184.799	17.3	174.05	CL
BPR 14	2001-08-25	105.499	17.3	178.8	CL	BPR 76	2002-01-19	84.7466	17.3	174.05	CL
BPR 14	2001-08-25	84.1841	17.3	178.8	CL	BPR 76	2002-01-19	139.294	17.3	174.05	CL
BPR 14	2001-08-25	89.4394	17.3	178.8	CL	BPR 76	2002-01-19	173.84	17.3	174.05	CL
BPR 14	2001-08-25	74.2839	17.3	178.8	CL	BPR 76	2002-01-19	45.7977	17.3	174.05	CL
BPR 14	2001-08-25	73.7378	17.3	178.8	CL	BPR 76	2002-01-19	58.9715	17.3	174.05	CL
BPR 14	2001-08-25	60.7657	17.3	178.8	CL	BPR 76	2002-01-19	69.5602	17.3	174.05	CL
BPR 14	2001-08-25	87.6227	17.3	178.8	CL	BPR 76	2002-01-19	128.052	17.3	174.05	CL
BPR 14	2001-08-25	55.2587	17.3	178.8	CL	BPR 76	2002-01-19	77.6098	17.3	174.05	CL
BPR 14	2001-08-25	54.1679	17.3	178.8	CL	BPR 76	2002-01-19	119.535	17.3	174.05	CL
BPR 14	2001-08-25	64.3433	17.3	178.8	CL	BPR 76	2002-01-19	34.4642	17.3	174.05	CL
BPR 14	2001-08-25	73.829	17.3	178.8	CL	BPR 76	2002-01-19	47.5708	17.3	174.05	CL
BPR 14	2001-08-25	140.576	17.3	178.8	CL	BPR 76	2002-01-19	80.2968	17.3	174.05	CL
BPR 14	2001-08-25	85.8608	17.3	178.8	CL	BPR 76	2002-01-19	90.0869	17.3	174.05	CL
BPR 14	2001-08-25	87.1811	17.3	178.8	CL	BPR 76	2002-01-19	184.572	17.3	174.05	CL
BPR 14	2001-08-25	72.1446	17.3	178.8	CL	BPR 76	2002-01-19	122.289	17.3	174.05	CL
BPR 14	2001-08-25	94.9323	17.3	178.8	CL	BPR 76	2002-01-19	112.605	17.3	174.05	CL
BPR 14	2001-08-25	44.2535	17.3	178.8	CL	BPR 76	2002-01-19	212.741	17.3	174.05	CL
BPR 14	2001-08-25	133.964	17.3	178.8	CL	BPR 76	2002-01-19	89.5953	17.3	174.05	CL
BPR 14	2001-08-25	135.723	17.3	178.8	CL	BPR 76	2002-01-19	68.3099	17.3	174.05	CL
BPR 14	2001-08-25	84.6908	17.3	178.8	CL	BPR 76	2002-01-19	146.996	17.3	174.05	CL
BPR 14	2001-08-25	52.5957	17.3	178.8	CL	BPR 76	2002-01-19	90.0401	17.3	174.05	CL
BPR 14	2001-08-25	100.216	17.3	178.8	CL	BPR 76	2002-01-19	80.1358	17.3	174.05	CL
BPR 14	2001-08-25	72.4115	17.3	178.8	CL	BPR 76	2002-01-19	150.882	17.3	174.05	CL
BPR 14	2001-08-25	100.785	17.3	178.8	CL	BPR 76	2002-01-19	56.7387	17.3	174.05	CL
BPR 14	2001-08-25	129.074	17.3	178.8	CL	BPR 76	2002-01-19	88.5803	17.3	174.05	CL
BPR 14	2001-08-25	135.894	17.3	178.8	CL	BPR 76	2002-01-19	94.7616	17.3	174.05	CL
BPR 14	2001-08-25	89.4078	17.3	178.8	CL	BPR 76	2002-01-19	69.9546	17.3	174.05	CL
BPR 14	2001-08-25	87.7129	17.3	178.8	CL	BPR 76	2002-01-19	92.9509	17.3	174.05	CL
BPR 14	2001-08-25	59.3107	17.3	178.8	CL	BPR 76	2002-01-19	115.073	17.3	174.05	CL
BPR 14	2001-08-25	49.6837	17.3	178.8	CL	BPR 76	2002-01-19	74.1873	17.3	174.05	CL
BPR 14	2001-08-25	70.1141	17.3	178.8	CL	BPR 76	2002-01-19	85.5529	17.3	174.05	CL
BPR 14	2001-08-25	67.8225	17.3	178.8	CL	BPR 76	2002-01-19	142.376	17.3	174.05	CL
BPR 14	2001-08-25	41.1018	17.3	178.8	CL	BPR 76	2002-01-19	86.0159	17.3	174.05	CL
BPR 14	2001-08-25	41.104	17.3	178.8	CL	BPR 76	2002-01-19	57.2571	17.3	174.05	CL
BPR 14	2001-08-25	69.3796	17.3	178.8	CL	BPR 76	2002-01-19	134.365	17.3	174.05	CL
BPR 14	2001-08-25	58.9997	17.3	178.8	CL	BPR 76	2002-01-19	185.434	17.3	174.05	CL
BPR 14	2001-08-25	91.2429	17.3	178.8	CL	BPR 76	2002-01-19	165.225	17.3	174.05	CL
BPR 14	2001-08-25	92.2799	17.3	178.8	CL	BPR 76	2002-01-19	142.408	17.3	174.05	CL
BPR 14	2001-08-25	42.9533	17.3	178.8	CL	BPR 76	2002-01-19	197.588	17.3	174.05	CL
BPR 14	2001-08-25	55.1509	17.3	178.8	CL	BPR 76	2002-01-19	143.683	17.3	174.05	CL
BPR 14	2001-08-25	81.2404	17.3	178.8	CL	BPR 76	2002-01-19	123.903	17.3	174.05	CL
BPR 14	2001-08-25	95.6664	17.3	178.8	CL	BPR 76	2002-01-19	145.434	17.3	174.05	CL
BPR 14	2001-08-25	84.4366	17.3	178.8	CL	BPR 76	2002-01-19	136.779	17.3	174.05	CL
BPR 14	2001-08-25	85.1824	17.3	178.8	CL	BPR 76	2002-01-19	69.2569	17.3	174.05	CL
BPR 14	2001-08-25	52.8992	17.3	178.8	CL	BPR 76	2002-01-19	157.23	17.3	174.05	CL
BPR 14	2001-08-25	40.0089	17.3	178.8	CL	BPR 76	2002-01-19	177.111	17.3	174.05	CL
BPR 14	2001-08-25	56.7454	17.3	178.8	CL	BPR 76	2002-01-19	216.642	17.3	174.05	CL
BPR 14	2001-08-25	63.7965	17.3	178.8	CL	BPR 76	2002-01-19	146.562	17.3	174.05	CL
BPR 14	2001-08-25	58.1168	17.3	178.8	CL	BPR 76	2002-01-19	215.434	17.3	174.05	CL
BPR 14	2001-08-25	80.3923	17.3	178.8	CL	BPR 76	2002-01-19	182.586	17.3	174.05	CL
BPR 14	2001-08-25	60.3755	17.3	178.8	CL	BPR 76	2002-01-19	33.4502	17.3	174.05	CL
BPR 14	2001-08-25	78.574	17.3	178.8	CL	BPR 76	2002-01-19	90.6703	17.3	174.05	CL
BPR 14	2001-08-25	69.0145	17.3	178.8	CL	BPR 76	2002-01-19	93.5702	17.3	174.05	CL
BPR 143	2002-06-23	48.3435	17.3	178.8	CL	BPR 76	2002-01-19	101.652	17.3	174.05	CL
BPR 143	2002-06-23	54.7714	17.3	178.8	CL	BPR 76	2002-01-19	164.555	17.3	174.05	CL
BPR 143	2002-06-23	69.5041	17.3	178.8	CL	BPR 76	2002-01-19	86.0233	17.3	174.05	CL
BPR 143	2002-06-23	59.809	17.3	178.8	CL	BPR 76	2002-01-19	130.567	17.3	174.05	CL
BPR 143	2002-06-23	84.4065	17.3	178.8	CL	BPR 76	2002-01-19	141.738	17.3	174.05	CL
BPR 143	2002-06-23	39.2293	17.3	178.8	CL	BPR 76	2002-01-19	153.698	17.3	174.05	CL
BPR 143	2002-06-23	97.6501	17.3	178.8	CL	BPR 76	2002-01-19	58.9946	17.3	174.05	CL
BPR 143	2002-06-23	87.9934	17.3	178.8	CL	BPR 76	2002-01-19	46.0522	17.3	174.05	CL
BPR 143	2002-06-23	54.0886	17.3	178.8	CL	BPR 76	2002-01-19	80.8295	17.3	174.05	CL
BPR 143	2002-06-23	41.6071	17.3	178.8	CL	BPR 76	2002-01-19	137.986	17.3	174.05	CL
BPR 143	2002-06-23	40.6102	17.3	178.8	CL	BPR 76	2002-01-19	148.466	17.3	174.05	CL
BPR 143	2002-06-23	51.662	17.3	178.8	CL	BPR 76	2002-01-19	149.013	17.3	174.05	CL
BPR 143	2002-06-23	35.2624	17.3	178.8	CL	BPR 76	2002-01-19	55.0761	17.3	174.05	CL
BPR 149	2002-07-21	204.42	17.3	178.8	CL	BPR 76	2002-01-19	136.336	17.3	174.05	CL
BPR 149	2002-07-21	267.627	17.3	178.8	CL	BPR 76	2002-01-19	171.934	17.3	174.05	CL
BPR 149	2002-07-21	48.2674	17.3	178.8	CL	BPR 76	2002-01-19	108.241	17.3	174.05	CL
BPR 149	2002-07-21	79.1296	17.3	178.8	CL	BPR 76	2002-01-19	75.4481	17.3	174.05	CL
BPR 149	2002-07-21	152.442	17.3	178.8	CL	BPR 76	2002-01-19	129.181	17.3	174.05	CL
BPR 149	2002-07-21	51.4042	17.3	178.8	CL	BPR 76	2002-01-19	102.475	17.3	174.05	CL
BPR 149	2002-07-21	53.5175	17.3	178.8	CL	BPR 76	2002-01-19	142.647	17.3	174.05	CL
BPR 149	2002-07-21	145.438	17.3	178.8	CL	BPR 76	2002-01-19	120.492	17.3	174.05	CL
BPR 149	2002-07-21	138.211	17.3	178.8	CL	BPR 76	2002-01-19	35.1135	17.3	174.05	CL
BPR 149	2002-07-21	43.2494	17.3	178.8	CL	BPR 76	2002-01-19	58.2981	17.3	174.05	CL
BPR 149	2002-07-21	173.885	17.3	178.8	CL	BPR 76	2002-01-19	91.4177	17.3	174.05	CL
BPR 149	2002-07-21	94.2215	17.3	178.8	CL	BPR 76	2002-01-19	107.27	17.3	174.05	CL
BPR 149	2002-07-21	204.812	17.3	178.8	CL	BPR 76	2002-01-19	103.087	17.3	174.05	CL
BPR 149	2002-07-21	119.772	17.3	178.8	CL	BPR 76	2002-01-19	110.642	17.3	174.05	CL
BPR 149	2002-07-21	102.279	17.3	178.8	CL	BPR 76	2002-01-19	109.57	17.3	174.05	CL
BPR 149	2002-07-21	60.919	17.3	178.8	CL	BPR 76	2002-01-19	144.917	17.3	174.05	CL
BPR 149	2002-07-21	265.685	17.3	178.8	CL	BPR 76	2002-01-19	73.6316	17.3	174.05	CL
BPR 149	2002-07-21	249.905	17.3	178.8	CL	BPR 76	2002-01-19	141.98	17.3	174.05	CL
BPR 149	2002-07-21	148.897	17.3	178.8	CL	BPR 76	2002-01-19	90.941	17.3	174.05	CL
BPR 149	2002-07-21	225.872	17.3	178.8	CL	BPR 76	2002-01-19	178.647	17.3	174.05	CL
BPR 149	2002-07-21	59.0537	17.3	178.8	CL	BPR 76	2002-01-19	122.876	17.3	174.05	CL
BPR 149	2002-07-21	139.634	17.3	178.8	CL	BPR 76	2002-01-19	57.565	17.3	174.05	CL
BPR 149	2002-07-21	127.324	17.3	178.8	CL	BPR 76	2002-01-19	137.684	17.3	174.05	CL
BPR 149	2002-07-21	115.597	17.3	178.8	CL	BPR 76	2002-01-19	117.392	17.3	174.05	CL
BPR 149	2002-07-21	82.2694	17.3	178.8	CL	BPR 76	2002-01-19	129.085	17.3	174.05	CL
BPR 149	2002-07-21	113.82	17.3	178.8	CL	BPR 76	2002-01-19	149.96	17.3	174.05	CL
BPR 149	2002-07-21	256.756	17.3	178.8	CL	BPR 76	2002-01-19	75.4199	17.3	174.05	CL
BPR 149	2002-07-21	114.295	17.3	178.8	CL	BPR 76	2002-01-19	119.877	17.3	174.05	CL
BPR 149	2002-07-21	111.089	17.3	178.8	CL	BPR 76	2002-01-19	211.488	17.3	174.05	CL
BPR 149	2002-07-21	98.817	17.3	178.8	CL	BPR 76	2002-01-19	120.816	17.3	174.05	CL
BPR 149	2002-07-21	102.211	17.3	178.8	CL	BPR 76	2002-01-19	102.828	17.3	174.05	CL
BPR 149	2002-07-21	163.545	17.3	178.8	CL	BPR 76	2002-01-19	124.798	17.3	174.05	CL
BPR 149	2002-07-21	122.911	17.3	178.8	CL	BPR 76	2002-01-19	61.1396	17.3	174.05	CL
BPR 149	2002-07-21	121.155	17.3	178.8	CL	BPR 76	2002-01-19	65.2052	17.3	174.05	CL
BPR 149	2002-07-21	88.7413	17.3	178.8	CL	BPR 76	2002-01-19	91.6376	17.3	174.05	CL
BPR 149	2002-07-21	43.2031	17.3	178.8	CL	BPR 76	2002-01-19	137.301	17.3	174.05	CL
BPR 149	2002-07-21	107.483	17.3	178.8	CL	BPR 76	2002-01-19	102.583	17.3	174.05	CL
BPR 149	2002-07-21	63.7152	17.3	178.8	CL	BPR 76	2002-01-19	68.7033	17.3	174.05	CL
BPR 149	2002-07-21	38.0739	17.3	178.8	CL	BPR 76	2002-01-19	166.804	17.3	174.05	CL
BPR 149	2002-07-21	121.826	17.3	178.8	CL	BPR 76	2002-01-19	94.4759	17.3	174.05	CL
BPR 149	2002-07-21	225.332	17.3	178.8	CL	BPR 76	2002-01-19	56.7674	17.3	174.05	CL
BPR 149	2002-07-21	182.147	17.3	178.8	CL	BPR 76	2002-01-19	90.3083	17.3	174.05	CL
BPR 156	2002-07-21	67.9401	17.3	178.8	CL	BPR 76	2002-01-19	39.4709	17.3	174.05	CL
BPR 156	2002-07-21	50.423	17.3	178.8	CL	BPR 76	2002-01-19	88.1937	17.3	174.05	CL
BPR 156	2002-07-21	89.6601	17.3	178.8	CL	BPR 76	2002-01-19	47.4795	17.3	174.05	CL
BPR 156	2002-07-21	53.631	17.3	178.8	CL	BPR 76	2002-01-19	102.923	17.3	174.05	CL
BPR 156	2002-07-21	72.0265	17.3	178.8	CL	BPR 76	2002-01-19	274.853	17.3	174.05	CL
BPR 156	2002-07-21	46.9872	17.3	178.8	CL	BPR 76	2002-01-19	264.374	17.3	174.05	CL
BPR 156	2002-07-21	53.9935	17.3	178.8	CL	BPR 76	2002-01-19	87.7103	17.3	174.05	CL
BPR 156	2002-07-21	101.526	17.3	178.8	CL	BPR 76	2002-01-19	200.176	17.3	174.05	CL
BPR 156	2002-07-21	72.6716	17.3	178.8	CL	BPR 76	2002-01-19	142.455	17.3	174.05	CL
BPR 156	2002-07-21	28.4558	17.3	178.8	CL	BPR 76	2002-01-19	192.622	17.3	174.05	CL
BPR 156	2002-07-21	90.1898	17.3	178.8	CL	BPR 76	2002-01-19	146.844	17.3	174.05	CL
BPR 156	2002-07-21	39.1992	17.3	178.8	CL	BPR 76	2002-01-19	74.1872	17.3	174.05	CL
BPR 156	2002-07-21	82.1286	17.3	178.8	CL	BPR 76	2002-01-19	106.423	17.3	174.05	CL
BPR 156	2002-07-21	61.439	17.3	178.8	CL	BPR 76	2002-01-19	93.4123	17.3	174.05	CL
BPR 156	2002-07-21	74.5235	17.3	178.8	CL	BPR 76	2002-01-19	37.3573	17.3	174.05	CL
BPR 156	2002-07-21	51.3632	17.3	178.8	CL	BPR 76	2002-01-19	123.949	17.3	174.05	CL
BPR 156	2002-07-21	100.29	17.3	178.8	CL	BPR 76	2002-01-19	94.4871	17.3	174.05	CL
BPR 156	2002-07-21	58.346	17.3	178.8	CL	BPR 76	2002-01-19	81.7383	17.3	174.05	CL
BPR 156	2002-07-21	46.0679	17.3	178.8	CL	BPR 76	2002-01-19	106.354	17.3	174.05	CL
BPR 156	2002-07-21	92.9501	17.3	178.8	CL	BPR 76	2002-01-19	135.4	17.3	174.05	CL
BPR 156	2002-07-21	51.771	17.3	178.8	CL	BPR 76	2002-01-19	57.9184	17.3	174.05	CL
BPR 156	2002-07-21	24.6699	17.3	178.8	CL	BPR 76	2002-01-19	108.929	17.3	174.05	CL
BPR 156	2002-07-21	102.744	17.3	178.8	CL	BPR 76	2002-01-19	121.888	17.3	174.05	CL
BPR 156	2002-07-21	80.4453	17.3	178.8	CL	BPR 76	2002-01-19	93.425	17.3	174.05	CL
BPR 156	2002-07-21	59.4891	17.3	178.8	CL	BPR 76	2002-01-19	150.448	17.3	174.05	CL
BPR 156	2002-07-21	127.401	17.3	178.8	CL	BPR 76	2002-01-19	83.3461	17.3	174.05	CL
BPR 156	2002-07-21	103.345	17.3	178.8	CL	BPR 76	2002-01-19	51.1036	17.3	174.05	CL
BPR 156	2002-07-21	43.6079	17.3	178.8	CL	BPR 76	2002-01-19	123.027	17.3	174.05	CL
BPR 156	2002-07-21	40.6917	17.3	178.8	CL	BPR 76	2002-01-19	79.6723	17.3	174.05	CL
BPR 156	2002-07-21	47.5999	17.3	178.8	CL	BPR 76	2002-01-19	102.374	17.3	174.05	CL
BPR 156	2002-07-21	92.5106	17.3	178.8	CL	BPR 76	2002-01-19	135.142	17.3	174.05	CL
BPR 156	2002-07-21	56.3699	17.3	178.8	CL	BPR 76	2002-01-19	78.2829	17.3	174.05	CL
BPR 156	2002-07-21	40.1364	17.3	178.8	CL	BPR 76	2002-01-19	64.4922	17.3	174.05	CL
BPR 156	2002-07-21	53.6956	17.3	178.8	CL	BPR 76	2002-01-19	98.1949	17.3	174.05	CL
BPR 156	2002-07-21	79.2708	17.3	178.8	CL	BPR 76	2002-01-19	134.443	17.3	174.05	CL
BPR 156	2002-07-21	66.3742	17.3	178.8	CL	BPR 76	2002-01-19	69.4136	17.3	174.05	CL
BPR 156	2002-07-21	66.8509	17.3	178.8	CL	BPR 76	2002-01-19	116.81	17.3	174.05	CL
BPR 156	2002-07-21	69.0445	17.3	178.8	CL	BPR 76	2002-01-19	147.349	17.3	174.05	CL
BPR 156	2002-07-21	86.5788	17.3	178.8	CL	BPR 76	2002-01-19	50.6376	17.3	174.05	CL
BPR 156	2002-07-21	58.015	17.3	178.8	CL	BPR 76	2002-01-19	91.3526	17.3	174.05	CL
BPR 156	2002-07-21	131.086	17.3	178.8	CL	BPR 76	2002-01-19	123.661	17.3	174.05	CL
BPR 156	2002-07-21	31.8576	17.3	178.8	CL	BPR 76	2002-01-19	82.2708	17.3	174.05	CL
BPR 156	2002-07-21	45.3531	17.3	178.8	CL	BPR 76	2002-01-19	131.035	17.3	174.05	CL
BPR 156	2002-07-21	59.7207	17.3	178.8	CL	BPR 76	2002-01-19	303.236	17.3	174.05	CL
BPR 156	2002-07-21	31.0629	17.3	178.8	CL	BPR 76	2002-01-19	87.5105	17.3	174.05	CL
BPR 156	2002-07-21	28.9263	17.3	178.8	CL	BPR 76	2002-01-19	170.88	17.3	174.05	CL
BPR 156	2002-07-21	102.608	17.3	178.8	CL	BPR 76	2002-01-19	90.0256	17.3	174.05	CL
BPR 156	2002-07-21	31.7921	17.3	178.8	CL	BPR 76	2002-01-19	71.0389	17.3	174.05	CL
BPR 156	2002-07-21	29.9507	17.3	178.8	CL	BPR 76	2002-01-19	70.7392	17.3	174.05	CL
BPR 156	2002-07-21	37.013	17.3	178.8	CL	BPR 76	2002-01-19	114.787	17.3	174.05	CL
BPR 156	2002-07-21	41.3733	17.3	178.8	CL	BPR 76	2002-01-19	121.582	17.3	174.05	CL
BPR 156	2002-07-21	57.0752	17.3	178.8	CL	BPR 76	2002-01-19	125.077	17.3	174.05	CL
BPR 156	2002-07-21	60.7045	17.3	178.8	CL	BPR 76	2002-01-19	134.535	17.3	174.05	CL
BPR 156	2002-07-21	43.4767	17.3	178.8	CL	BPR 76	2002-01-19	118.733	17.3	174.05	CL
BPR 156	2002-07-21	47.3444	17.3	178.8	CL	BPR 76	2002-01-19	77.9604	17.3	174.05	CL
BPR 156	2002-07-21	54.1553	17.3	178.8	CL	BPR 76	2002-01-19	84.364	17.3	174.05	CL
BPR 156	2002-07-21	104.687	17.3	178.8	CL	BPR 76	2002-01-19	59.2727	17.3	174.05	CL
BPR 156	2002-07-21	58.2702	17.3	178.8	CL	BPR 76	2002-01-19	71.5455	17.3	174.05	CL
BPR 156	2002-07-21	74.2966	17.3	178.8	CL	BPR 76	2002-01-19	216.895	17.3	174.05	CL
BPR 156	2002-07-21	31.3825	17.3	178.8	CL	BPR 76	2002-01-19	132.327	17.3	174.05	CL
BPR 156	2002-07-21	56.5195	17.3	178.8	CL	BPR 76	2002-01-19	93.192	17.3	174.05	CL
BPR 156	2002-07-21	56.505	17.3	178.8	CL	BPR 76	2002-01-19	83.1496	17.3	174.05	CL
BPR 156	2002-07-21	86.7737	17.3	178.8	CL	BPR 76	2002-01-19	135.16	17.3	174.05	CL
BPR 156	2002-07-21	56.6524	17.3	178.8	CL	BPR 76	2002-01-19	128.104	17.3	174.05	CL
BPR 156	2002-07-21	99.1803	17.3	178.8	CL	BPR 76	2002-01-19	74.9357	17.3	174.05	CL
BPR 156	2002-07-21	94.4358	17.3	178.8	CL	BPR 76	2002-01-19	79.1864	17.3	174.05	CL
BPR 156	2002-07-21	24.0269	17.3	178.8	CL	BPR 76	2002-01-19	228.11	17.3	174.05	CL
BPR 156	2002-07-21	46.3759	17.3	178.8	CL	BPR 76	2002-01-19	207.543	17.3	174.05	CL
BPR 156	2002-07-21	91.9643	17.3	178.8	CL	BPR 76	2002-01-19	96.2568	17.3	174.05	CL
BPR 156	2002-07-21	49.9904	17.3	178.8	CL	BPR 76	2002-01-19	108.719	17.3	174.05	CL
BPR 156	2002-07-21	37.5077	17.3	178.8	CL	BPR 76	2002-01-19	115.034	17.3	174.05	CL
BPR 156	2002-07-21	65.088	17.3	178.8	CL	BPR 76	2002-01-19	118.553	17.3	174.05	CL
BPR 156	2002-07-21	83.5869	17.3	178.8	CL	BPR 76	2002-01-19	106.581	17.3	174.05	CL
BPR 156	2002-07-21	38.8366	17.3	178.8	CL	BPR 76	2002-01-19	111.024	17.3	174.05	CL
BPR 156	2002-07-21	67.7905	17.3	178.8	CL	BPR 76	2002-01-19	67.7027	17.3	174.05	CL
BPR 156	2002-07-21	26.595	17.3	178.8	CL	BPR 76	2002-01-19	174.915	17.3	174.05	CL
BPR 156	2002-07-21	40.385	17.3	178.8	CL	BPR 76	2002-01-19	66.0487	17.3	174.05	CL
BPR 156	2002-07-21	34.6227	17.3	178.8	CL	BPR 76	2002-01-19	115.066	17.3	174.05	CL
BPR 156	2002-07-21	46.1272	17.3	178.8	CL	BPR 76	2002-01-19	129.156	17.3	174.05	CL
BPR 156	2002-07-21	57.2844	17.3	178.8	CL	BPR 76	2002-01-19	186.618	17.3	174.05	CL
BPR 160	2002-08-24	84.0898	17.3	178.8	CL	BPR 76	2002-01-19	250.623	17.3	174.05	CL
BPR 160	2002-08-24	48.7993	17.3	178.8	CL	BPR 76	2002-01-19	86.8681	17.3	174.05	CL
BPR 160	2002-08-24	52.2068	17.3	178.8	CL	BPR 76	2002-01-19	98.8611	17.3	174.05	CL
BPR 160	2002-08-24	80.1041	17.3	178.8	CL	BPR 76	2002-01-19	128.118	17.3	174.05	CL
BPR 160	2002-08-24	40.2117	17.3	178.8	CL	BPR 76	2002-01-19	64.6994	17.3	174.05	CL
BPR 160	2002-08-24	99.7794	17.3	178.8	CL	BPR 76	2002-01-19	137.059	17.3	174.05	CL
BPR 160	2002-08-24	68.5537	17.3	178.8	CL	BPR 76	2002-01-19	87.4783	17.3	174.05	CL
BPR 160	2002-08-24	67.0995	17.3	178.8	CL	BPR 76	2002-01-19	73.8083	17.3	174.05	CL
BPR 160	2002-08-24	60.7416	17.3	178.8	CL	BPR 76	2002-01-19	159.234	17.3	174.05	CL
BPR 160	2002-08-24	64.6082	17.3	178.8	CL	BPR 76	2002-01-19	156.312	17.3	174.05	CL
BPR 160	2002-08-24	52.541	17.3	178.8	CL	BPR 76	2002-01-19	103.61	17.3	174.05	CL
BPR 160	2002-08-24	41.833	17.3	178.8	CL	BPR 76	2002-01-19	82.0925	17.3	174.05	CL
BPR 160	2002-08-24	77.2077	17.3	178.8	CL	BPR 76	2002-01-19	111.511	17.3	174.05	CL
BPR 160	2002-08-24	54.5051	17.3	178.8	CL	BPR 76	2002-01-19	52.0353	17.3	174.05	CL
BPR 160	2002-08-24	58.1822	17.3	178.8	CL	BPR 76	2002-01-19	150.257	17.3	174.05	CL
BPR 160	2002-08-24	53.8464	17.3	178.8	CL	BPR 76	2002-01-19	85.3537	17.3	174.05	CL
BPR 160	2002-08-24	55.8909	17.3	178.8	CL	BPR 76	2002-01-19	108.846	17.3	174.05	CL
BPR 160	2002-08-24	45.6714	17.3	178.8	CL	BPR 76	2002-01-19	102.942	17.3	174.05	CL
BPR 160	2002-08-24	52.9658	17.3	178.8	CL	BPR 76	2002-01-19	167.577	17.3	174.05	CL
BPR 160	2002-08-24	65.0058	17.3	178.8	CL	BPR 76	2002-01-19	114.005	17.3	174.05	CL
BPR 160	2002-08-24	78.9947	17.3	178.8	CL	BPR 76	2002-01-19	111.533	17.3	174.05	CL
BPR 160	2002-08-24	56.767	17.3	178.8	CL	BPR 76	2002-01-19	117.299	17.3	174.05	CL
BPR 162	2002-08-24	51.5382	17.3	178.8	CL	BPR 76	2002-01-19	116.4	17.3	174.05	CL
BPR 162	2002-08-24	42.3769	17.3	178.8	CL	BPR 76	2002-01-19	185.042	17.3	174.05	CL
BPR 162	2002-08-24	34.6136	17.3	178.8	CL	BPR 76	2002-01-19	231.787	17.3	174.05	CL
BPR 162	2002-08-24	27.9257	17.3	178.8	CL	BPR 76	2002-01-19	203.405	17.3	174.05	CL
BPR 162	2002-08-24	61.1114	17.3	178.8	CL	BPR 76	2002-01-19	128.53	17.3	174.05	CL
BPR 162	2002-08-24	41.9751	17.3	178.8	CL	BPR 76	2002-01-19	97.0925	17.3	174.05	CL
BPR 162	2002-08-24	44.1041	17.3	178.8	CL	BPR 76	2002-01-19	151.236	17.3	174.05	CL
BPR 162	2002-08-24	70.5177	17.3	178.8	CL	BPR 76	2002-01-19	114.597	17.3	174.05	CL
BPR 162	2002-08-24	49.9637	17.3	178.8	CL	BPR 76	2002-01-19	150.407	17.3	174.05	CL
BPR 162	2002-08-24	64.6093	17.3	178.8	CL	BPR 76	2002-01-19	166.402	17.3	174.05	CL
BPR 162	2002-08-24	46.3694	17.3	178.8	CL	BPR 76	2002-01-19	136.106	17.3	174.05	CL
BPR 162	2002-08-24	45.8255	17.3	178.8	CL	BPR 76	2002-01-19	176.847	17.3	174.05	CL
BPR 162	2002-08-24	54.0864	17.3	178.8	CL	BPR 76	2002-01-19	199.105	17.3	174.05	CL
BPR 162	2002-08-24	44.7752	17.3	178.8	CL	BPR 76	2002-01-19	59.8108	17.3	174.05	CL
BPR 162	2002-08-24	30.5458	17.3	178.8	CL	BPR 76	2002-01-19	134.927	17.3	174.05	CL
BPR 162	2002-08-24	48.7073	17.3	178.8	CL	BPR 76	2002-01-19	124.165	17.3	174.05	CL
BPR 162	2002-08-24	67.4863	17.3	178.8	CL	BPR 76	2002-01-19	36.2552	17.3	174.05	CL
BPR 162	2002-08-24	39.786	17.3	178.8	CL	BPR 76	2002-01-19	66.7505	17.3	174.05	CL
BPR 162	2002-08-24	60.3642	17.3	178.8	CL	BPR 76	2002-01-19	63.2863	17.3	174.05	CL
BPR 162	2002-08-24	42.7611	17.3	178.8	CL	BPR 76	2002-01-19	46.3444	17.3	174.05	CL
BPR 162	2002-08-24	72.8107	17.3	178.8	CL	BPR 76	2002-01-19	194.771	17.3	174.05	CL
BPR 162	2002-08-24	40.572	17.3	178.8	CL	BPR 76	2002-01-19	149.128	17.3	174.05	CL
BPR 162	2002-08-24	20.222	17.3	178.8	CL	BPR 76	2002-01-19	100.18	17.3	174.05	CL
BPR 162	2002-08-24	29.723	17.3	178.8	CL	BPR 76	2002-01-19	69.094	17.3	174.05	CL
BPR 162	2002-08-24	37.4743	17.3	178.8	CL	BPR 76	2002-01-19	118.774	17.3	174.05	CL
BPR 162	2002-08-24	37.9798	17.3	178.8	CL	BPR 76	2002-01-19	203.412	17.3	174.05	CL
BPR 162	2002-08-24	41.1542	17.3	178.8	CL	BPR 76	2002-01-19	131.558	17.3	174.05	CL
BPR 162	2002-08-24	80.3035	17.3	178.8	CL	BPR 76	2002-01-19	72.1825	17.3	174.05	CL
BPR 162	2002-08-24	83.2934	17.3	178.8	CL	BPR 76	2002-01-19	101.064	17.3	174.05	CL
BPR 162	2002-08-24	45.0462	17.3	178.8	CL	BPR 76	2002-01-19	112.209	17.3	174.05	CL
BPR 162	2002-08-24	39.3012	17.3	178.8	CL	BPR 76	2002-01-19	67.6098	17.3	174.05	CL
BPR 162	2002-08-24	31.306	17.3	178.8	CL	BPR 76	2002-01-19	152.691	17.3	174.05	CL
BPR 162	2002-08-24	71.2186	17.3	178.8	CL	BPR 76	2002-01-19	142.216	17.3	174.05	CL
BPR 162	2002-08-24	40.0407	17.3	178.8	CL	BPR 76	2002-01-19	167.897	17.3	174.05	CL
BPR 162	2002-08-24	115.933	17.3	178.8	CL	BPR 76	2002-01-19	122.793	17.3	174.05	CL
BPR 162	2002-08-24	29.5083	17.3	178.8	CL	BPR 76	2002-01-19	78.6604	17.3	174.05	CL
BPR 162	2002-08-24	43.1227	17.3	178.8	CL	BPR 76	2002-01-19	140.109	17.3	174.05	CL
BPR 162	2002-08-24	42.379	17.3	178.8	CL	BPR 76	2002-01-19	181.404	17.3	174.05	CL
BPR 162	2002-08-24	47.2479	17.3	178.8	CL	BPR 76	2002-01-19	215.485	17.3	174.05	CL
BPR 162	2002-08-24	73.926	17.3	178.8	CL	BPR 76	2002-01-19	36.9125	17.3	174.05	CL
BPR 162	2002-08-24	40.1823	17.3	178.8	CL	BPR 76	2002-01-19	185.143	17.3	174.05	CL
BPR 162	2002-08-24	28.1735	17.3	178.8	CL	BPR 76	2002-01-19	84.8048	17.3	174.05	CL
BPR 162	2002-08-24	20.2276	17.3	178.8	CL	BPR 76	2002-01-19	74.5043	17.3	174.05	CL
BPR 162	2002-08-24	34.4129	17.3	178.8	CL	BPR 76	2002-01-19	246.721	17.3	174.05	CL
BPR 162	2002-08-24	38.112	17.3	178.8	CL	BPR 76	2002-01-19	73.6489	17.3	174.05	CL
BPR 162	2002-08-24	38.2922	17.3	178.8	CL	BPR 76	2002-01-19	101.193	17.3	174.05	CL
BPR 162	2002-08-24	51.5003	17.3	178.8	CL	BPR 76	2002-01-19	128.625	17.3	174.05	CL
BPR 162	2002-08-24	99.6498	17.3	178.8	CL	BPR 76	2002-01-19	111.31	17.3	174.05	CL
BPR 162	2002-08-24	72.8209	17.3	178.8	CL	BPR 76	2002-01-19	60.781	17.3	174.05	CL
BPR 162	2002-08-24	35.6121	17.3	178.8	CL	BPR 78	2002-01-19	107.332	17.3	174.05	CL
BPR 162	2002-08-24	93.789	17.3	178.8	CL	BPR 78	2002-01-19	315.243	17.3	174.05	CL
BPR 162	2002-08-24	90.193	17.3	178.8	CL	BPR 78	2002-01-19	254.708	17.3	174.05	CL
BPR 162	2002-08-24	78.3573	17.3	178.8	CL	BPR 78	2002-01-19	298.122	17.3	174.05	CL
BPR 162	2002-08-24	57.2469	17.3	178.8	CL	BPR 78	2002-01-19	186.046	17.3	174.05	CL
BPR 162	2002-08-24	23.4907	17.3	178.8	CL	BPR 78	2002-01-19	152.741	17.3	174.05	CL
BPR 162	2002-08-24	40.6895	17.3	178.8	CL	BPR 78	2002-01-19	239.713	17.3	174.05	CL
BPR 162	2002-08-24	78.7994	17.3	178.8	CL	BPR 78	2002-01-19	173.541	17.3	174.05	CL
BPR 162	2002-08-24	101.289	17.3	178.8	CL	BPR 78	2002-01-19	201.994	17.3	174.05	CL
BPR 162	2002-08-24	94.8015	17.3	178.8	CL	BPR 78	2002-01-19	155.418	17.3	174.05	CL
BPR 162	2002-08-24	66.5724	17.3	178.8	CL	BPR 78	2002-01-19	201.235	17.3	174.05	CL
BPR 162	2002-08-24	55.5665	17.3	178.8	CL	BPR 78	2002-01-19	101.601	17.3	174.05	CL
BPR 162	2002-08-24	81.4408	17.3	178.8	CL	BPR 78	2002-01-19	74.1102	17.3	174.05	CL
BPR 162	2002-08-24	44.9011	17.3	178.8	CL	BPR 78	2002-01-19	185.723	17.3	174.05	CL
BPR 162	2002-08-24	127.925	17.3	178.8	CL	BPR 78	2002-01-19	129.594	17.3	174.05	CL
BPR 162	2002-08-24	73.2948	17.3	178.8	CL	BPR 78	2002-01-19	154.52	17.3	174.05	CL
BPR 162	2002-08-24	119.585	17.3	178.8	CL	BPR 78	2002-01-19	176.508	17.3	174.05	CL
BPR 162	2002-08-24	91.7617	17.3	178.8	CL	BPR 78	2002-01-19	139.459	17.3	174.05	CL
BPR 162	2002-08-24	70.8747	17.3	178.8	CL	BPR 78	2002-01-19	47.8114	17.3	174.05	CL
BPR 162	2002-08-24	37.6243	17.3	178.8	CL	BPR 78	2002-01-19	160.226	17.3	174.05	CL
BPR 162	2002-08-24	42.8165	17.3	178.8	CL	BPR 78	2002-01-19	173.182	17.3	174.05	CL
BPR 162	2002-08-24	42.7871	17.3	178.8	CL	BPR 78	2002-01-19	200.961	17.3	174.05	CL
BPR 162	2002-08-24	42.7697	17.3	178.8	CL	BPR 78	2002-01-19	125.579	17.3	174.05	CL
BPR 162	2002-08-24	98.012	17.3	178.8	CL	BPR 78	2002-01-19	144.385	17.3	174.05	CL
BPR 162	2002-08-24	26.9098	17.3	178.8	CL	BPR 78	2002-01-19	76.3826	17.3	174.05	CL
BPR 162	2002-08-24	47.4283	17.3	178.8	CL	BPR 78	2002-01-19	215.775	17.3	174.05	CL
BPR 162	2002-08-24	73.7906	17.3	178.8	CL	BPR 78	2002-01-19	101.153	17.3	174.05	CL
BPR 162	2002-08-24	49.3605	17.3	178.8	CL	BPR 78	2002-01-19	237.941	17.3	174.05	CL
BPR 162	2002-08-24	98.3819	17.3	178.8	CL	BPR 78	2002-01-19	140.202	17.3	174.05	CL
BPR 162	2002-08-24	122.732	17.3	178.8	CL	BPR 78	2002-01-19	60.0365	17.3	174.05	CL
BPR 162	2002-08-24	26.0507	17.3	178.8	CL	BPR 78	2002-01-19	109.138	17.3	174.05	CL
BPR 162	2002-08-24	39.9499	17.3	178.8	CL	BPR 78	2002-01-19	60.4262	17.3	174.05	CL
BPR 162	2002-08-24	69.493	17.3	178.8	CL	BPR 78	2002-01-19	81.7133	17.3	174.05	CL
BPR 164	2002-08-24	67.5421	17.3	178.8	CL	BPR 78	2002-01-19	119.931	17.3	174.05	CL
BPR 164	2002-08-24	54.2291	17.3	178.8	CL	BPR 78	2002-01-19	67.6537	17.3	174.05	CL
BPR 164	2002-08-24	71.8106	17.3	178.8	CL	BPR 78	2002-01-19	61.1963	17.3	174.05	CL
BPR 164	2002-08-24	59.349	17.3	178.8	CL	BPR 78	2002-01-19	58.7678	17.3	174.05	CL
BPR 164	2002-08-24	36.6544	17.3	178.8	CL	BPR 78	2002-01-19	146.367	17.3	174.05	CL
BPR 164	2002-08-24	78.5624	17.3	178.8	CL	BPR 78	2002-01-19	159.437	17.3	174.05	CL
BPR 164	2002-08-24	42.4081	17.3	178.8	CL	BPR 78	2002-01-19	137.689	17.3	174.05	CL
BPR 164	2002-08-24	71.1287	17.3	178.8	CL	BPR 78	2002-01-19	47.7072	17.3	174.05	CL
BPR 164	2002-08-24	60.8611	17.3	178.8	CL	BPR 78	2002-01-19	120.94	17.3	174.05	CL
BPR 164	2002-08-24	42.7146	17.3	178.8	CL	BPR 78	2002-01-19	65.8059	17.3	174.05	CL
BPR 164	2002-08-24	39.5004	17.3	178.8	CL	BPR 78	2002-01-19	93.8945	17.3	174.05	CL
BPR 164	2002-08-24	57.9537	17.3	178.8	CL	BPR 78	2002-01-19	175.789	17.3	174.05	CL
BPR 164	2002-08-24	69.1016	17.3	178.8	CL	BPR 78	2002-01-19	259.842	17.3	174.05	CL
BPR 164	2002-08-24	47.9182	17.3	178.8	CL	BPR 78	2002-01-19	93.7803	17.3	174.05	CL
BPR 164	2002-08-24	85.6228	17.3	178.8	CL	BPR 78	2002-01-19	164.655	17.3	174.05	CL
BPR 164	2002-08-24	71.2164	17.3	178.8	CL	BPR 78	2002-01-19	158.659	17.3	174.05	CL
BPR 164	2002-08-24	50.9729	17.3	178.8	CL	BPR 78	2002-01-19	73.6076	17.3	174.05	CL
BPR 164	2002-08-24	46.52	17.3	178.8	CL	BPR 78	2002-01-19	72.4092	17.3	174.05	CL
BPR 164	2002-08-24	75.5655	17.3	178.8	CL	BPR 78	2002-01-19	159.958	17.3	174.05	CL
BPR 164	2002-08-24	65.2603	17.3	178.8	CL	BPR 78	2002-01-19	87.2974	17.3	174.05	CL
BPR 164	2002-08-24	49.638	17.3	178.8	CL	BPR 78	2002-01-19	83.6318	17.3	174.05	CL
BPR 164	2002-08-24	33.4061	17.3	178.8	CL	BPR 78	2002-01-19	124.922	17.3	174.05	CL
BPR 164	2002-08-24	67.4501	17.3	178.8	CL	BPR 78	2002-01-19	128.246	17.3	174.05	CL
BPR 164	2002-08-24	83.3886	17.3	178.8	CL	BPR 78	2002-01-19	132.392	17.3	174.05	CL
BPR 164	2002-08-24	33.6313	17.3	178.8	CL	BPR 78	2002-01-19	154.686	17.3	174.05	CL
BPR 164	2002-08-24	89.2966	17.3	178.8	CL	BPR 78	2002-01-19	145.201	17.3	174.05	CL
BPR 164	2002-08-24	45.4425	17.3	178.8	CL	BPR 78	2002-01-19	227.34	17.3	174.05	CL
BPR 164	2002-08-24	82.3908	17.3	178.8	CL	BPR 78	2002-01-19	179.584	17.3	174.05	CL
BPR 164	2002-08-24	102.644	17.3	178.8	CL	BPR 78	2002-01-19	247.066	17.3	174.05	CL
BPR 164	2002-08-24	64.9334	17.3	178.8	CL	BPR 78	2002-01-19	94.2163	17.3	174.05	CL
BPR 164	2002-08-24	82.247	17.3	178.8	CL	BPR 78	2002-01-19	131.613	17.3	174.05	CL
BPR 164	2002-08-24	88.1302	17.3	178.8	CL	BPR 78	2002-01-19	135.727	17.3	174.05	CL
BPR 164	2002-08-24	56.9893	17.3	178.8	CL	BPR 78	2002-01-19	129.753	17.3	174.05	CL
BPR 164	2002-08-24	62.209	17.3	178.8	CL	BPR 78	2002-01-19	211.509	17.3	174.05	CL
BPR 164	2002-08-24	93.1577	17.3	178.8	CL	BPR 78	2002-01-19	253.457	17.3	174.05	CL
BPR 164	2002-08-24	64.6518	17.3	178.8	CL	BPR 78	2002-01-19	261.26	17.3	174.05	CL
BPR 164	2002-08-24	171.197	17.3	178.8	CL	BPR 78	2002-01-19	281.349	17.3	174.05	CL
BPR 164	2002-08-24	109.241	17.3	178.8	CL	BPR 78	2002-01-19	227.671	17.3	174.05	CL
BPR 164	2002-08-24	57.2109	17.3	178.8	CL	BPR 78	2002-01-19	243.803	17.3	174.05	CL
BPR 164	2002-08-24	79.7518	17.3	178.8	CL	BPR 78	2002-01-19	131.794	17.3	174.05	CL
BPR 164	2002-08-24	77.8031	17.3	178.8	CL	BPR 78	2002-01-19	102.078	17.3	174.05	CL
BPR 164	2002-08-24	121.89	17.3	178.8	CL	BPR 78	2002-01-19	128.3	17.3	174.05	CL
BPR 164	2002-08-24	53.2631	17.3	178.8	CL	BPR 78	2002-01-19	172.758	17.3	174.05	CL
BPR 164	2002-08-24	59.7477	17.3	178.8	CL	BPR 78	2002-01-19	201.843	17.3	174.05	CL
BPR 164	2002-08-24	38.4521	17.3	178.8	CL	BPR 78	2002-01-19	155.252	17.3	174.05	CL
BPR 164	2002-08-24	45.7607	17.3	178.8	CL	BPR 78	2002-01-19	168.555	17.3	174.05	CL
BPR 164	2002-08-24	59.6485	17.3	178.8	CL	BPR 78	2002-01-19	250.153	17.3	174.05	CL
BPR 164	2002-08-24	52.1365	17.3	178.8	CL	BPR 78	2002-01-19	49.8123	17.3	174.05	CL
BPR 164	2002-08-24	59.0795	17.3	178.8	CL	BPR 78	2002-01-19	65.3094	17.3	174.05	CL
BPR 164	2002-08-24	29.8735	17.3	178.8	CL	BPR 78	2002-01-19	62.6075	17.3	174.05	CL
BPR 164	2002-08-24	35.709	17.3	178.8	CL	BPR 78	2002-01-19	209.384	17.3	174.05	CL
BPR 164	2002-08-24	196.143	17.3	178.8	CL	BPR 78	2002-01-19	233.726	17.3	174.05	CL
BPR 164	2002-08-24	94.9022	17.3	178.8	CL	BPR 78	2002-01-19	35.6659	17.3	174.05	CL
BPR 164	2002-08-24	74.9877	17.3	178.8	CL	BPR 78	2002-01-19	148.933	17.3	174.05	CL
BPR 164	2002-08-24	67.1934	17.3	178.8	CL	BPR 78	2002-01-19	275.689	17.3	174.05	CL
BPR 164	2002-08-24	103.133	17.3	178.8	CL	BPR 78	2002-01-19	147.006	17.3	174.05	CL
BPR 164	2002-08-24	86.4683	17.3	178.8	CL	BPR 78	2002-01-19	209.487	17.3	174.05	CL
BPR 164	2002-08-24	39.239	17.3	178.8	CL	BPR 78	2002-01-19	51.7668	17.3	174.05	CL
BPR 164	2002-08-24	56.3965	17.3	178.8	CL	BPR 78	2002-01-19	107.259	17.3	174.05	CL
BPR 164	2002-08-24	79.4492	17.3	178.8	CL	BPR 78	2002-01-19	169.804	17.3	174.05	CL
BPR 164	2002-08-24	39.3343	17.3	178.8	CL	BPR 78	2002-01-19	94.1766	17.3	174.05	CL
BPR 164	2002-08-24	60.6081	17.3	178.8	CL	BPR 78	2002-01-19	132.389	17.3	174.05	CL
BPR 164	2002-08-24	33.579	17.3	178.8	CL	BPR 78	2002-01-19	118.311	17.3	174.05	CL
BPR 164	2002-08-24	92.7102	17.3	178.8	CL	BPR 78	2002-01-19	127.866	17.3	174.05	CL
BPR 164	2002-08-24	101.29	17.3	178.8	CL	BPR 78	2002-01-19	197.482	17.3	174.05	CL
BPR 164	2002-08-24	68.2993	17.3	178.8	CL	BPR 78	2002-01-19	180.821	17.3	174.05	CL
BPR 164	2002-08-24	65.9641	17.3	178.8	CL	BPR 78	2002-01-19	231.989	17.3	174.05	CL
BPR 164	2002-08-24	64.6902	17.3	178.8	CL	BPR 78	2002-01-19	153.988	17.3	174.05	CL
BPR 164	2002-08-24	86.9889	17.3	178.8	CL	BPR 78	2002-01-19	119.99	17.3	174.05	CL
BPR 164	2002-08-24	65.2516	17.3	178.8	CL	BPR 78	2002-01-19	105.963	17.3	174.05	CL
BPR 164	2002-08-24	68.4548	17.3	178.8	CL	BPR 78	2002-01-19	201.696	17.3	174.05	CL
BPR 164	2002-08-24	71.8674	17.3	178.8	CL	BPR 78	2002-01-19	264.74	17.3	174.05	CL
BPR 164	2002-08-24	85.7804	17.3	178.8	CL	BPR 78	2002-01-19	110.247	17.3	174.05	CL
BPR 164	2002-08-24	92.7765	17.3	178.8	CL	BPR 78	2002-01-19	134.246	17.3	174.05	CL
BPR 164	2002-08-24	41.6361	17.3	178.8	CL	BPR 78	2002-01-19	220.856	17.3	174.05	CL
BPR 164	2002-08-24	38.1281	17.3	178.8	CL	BPR 78	2002-01-19	213.15	17.3	174.05	CL
BPR 164	2002-08-24	46.0014	17.3	178.8	CL	BPR 78	2002-01-19	246.538	17.3	174.05	CL
BPR 164	2002-08-24	59.3698	17.3	178.8	CL	BPR 78	2002-01-19	124.834	17.3	174.05	CL
BPR 164	2002-08-24	51.3961	17.3	178.8	CL	BPR 78	2002-01-19	58.6211	17.3	174.05	CL
BPR 164	2002-08-24	85.1913	17.3	178.8	CL	BPR 78	2002-01-19	177.029	17.3	174.05	CL
BPR 164	2002-08-24	89.764	17.3	178.8	CL	BPR 78	2002-01-19	235.573	17.3	174.05	CL
BPR 164	2002-08-24	99.8081	17.3	178.8	CL	BPR 78	2002-01-19	139.173	17.3	174.05	CL
BPR 164	2002-08-24	61.8634	17.3	178.8	CL	BPR 78	2002-01-19	163.647	17.3	174.05	CL
BPR 164	2002-08-24	68.5911	17.3	178.8	CL	BPR 78	2002-01-19	142.378	17.3	174.05	CL
BPR 164	2002-08-24	60.7044	17.3	178.8	CL	BPR 78	2002-01-19	216.337	17.3	174.05	CL
BPR 164	2002-08-24	56.1365	17.3	178.8	CL	BPR 78	2002-01-19	198.158	17.3	174.05	CL
BPR 164	2002-08-24	55.4937	17.3	178.8	CL	BPR 78	2002-01-19	150.281	17.3	174.05	CL
BPR 164	2002-08-24	65.9627	17.3	178.8	CL	BPR 78	2002-01-19	228.756	17.3	174.05	CL
BPR 166	2002-08-24	53.4333	17.3	178.8	CL	BPR 78	2002-01-19	231.612	17.3	174.05	CL
BPR 166	2002-08-24	58.5511	17.3	178.8	CL	BPR 78	2002-01-19	212.58	17.3	174.05	CL
BPR 166	2002-08-24	25.293	17.3	178.8	CL	BPR 78	2002-01-19	132.016	17.3	174.05	CL
BPR 166	2002-08-24	62.9224	17.3	178.8	CL	BPR 78	2002-01-19	188.929	17.3	174.05	CL
BPR 166	2002-08-24	72.7863	17.3	178.8	CL	BPR 78	2002-01-19	333.892	17.3	174.05	CL
BPR 166	2002-08-24	59.3696	17.3	178.8	CL	BPR 78	2002-01-19	34.6228	17.3	174.05	CL
BPR 166	2002-08-24	32.3781	17.3	178.8	CL	BPR 78	2002-01-19	143.204	17.3	174.05	CL
BPR 166	2002-08-24	27.0517	17.3	178.8	CL	BPR 78	2002-01-19	146.186	17.3	174.05	CL
BPR 166	2002-08-24	43.1377	17.3	178.8	CL	BPR 78	2002-01-19	227.277	17.3	174.05	CL
BPR 166	2002-08-24	39.3995	17.3	178.8	CL	BPR 78	2002-01-19	227.101	17.3	174.05	CL
BPR 166	2002-08-24	44.2546	17.3	178.8	CL	BPR 78	2002-01-19	91.8556	17.3	174.05	CL
BPR 166	2002-08-24	63.3635	17.3	178.8	CL	BPR 78	2002-01-19	96.9143	17.3	174.05	CL
BPR 166	2002-08-24	76.6574	17.3	178.8	CL	BPR 78	2002-01-19	169.095	17.3	174.05	CL
BPR 166	2002-08-24	138.998	17.3	178.8	CL	BPR 78	2002-01-19	119.564	17.3	174.05	CL
BPR 166	2002-08-24	95.1279	17.3	178.8	CL	BPR 78	2002-01-19	109.468	17.3	174.05	CL
BPR 166	2002-08-24	26.3334	17.3	178.8	CL	BPR 78	2002-01-19	252.092	17.3	174.05	CL
BPR 166	2002-08-24	94.7077	17.3	178.8	CL	BPR 78	2002-01-19	165.658	17.3	174.05	CL
BPR 166	2002-08-24	63.8222	17.3	178.8	CL	BPR 78	2002-01-19	90.7914	17.3	174.05	CL
BPR 166	2002-08-24	56.3588	17.3	178.8	CL	BPR 78	2002-01-19	226.171	17.3	174.05	CL
BPR 166	2002-08-24	86.127	17.3	178.8	CL	BPR 78	2002-01-19	232.83	17.3	174.05	CL
BPR 166	2002-08-24	58.2053	17.3	178.8	CL	BPR 78	2002-01-19	76.6189	17.3	174.05	CL
BPR 166	2002-08-24	79.7527	17.3	178.8	CL	BPR 78	2002-01-19	246.583	17.3	174.05	CL
BPR 166	2002-08-24	54.7368	17.3	178.8	CL	BPR 78	2002-01-19	159.324	17.3	174.05	CL
BPR 166	2002-08-24	78.3385	17.3	178.8	CL	BPR 78	2002-01-19	187.855	17.3	174.05	CL
BPR 166	2002-08-24	66.2135	17.3	178.8	CL	BPR 78	2002-01-19	56.6497	17.3	174.05	CL
BPR 166	2002-08-24	81.9802	17.3	178.8	CL	BPR 78	2002-01-19	140.3	17.3	174.05	CL
BPR 166	2002-08-24	44.248	17.3	178.8	CL	BPR 78	2002-01-19	176.671	17.3	174.05	CL
BPR 166	2002-08-24	57.8264	17.3	178.8	CL	BPR 78	2002-01-19	201.704	17.3	174.05	CL
BPR 166	2002-08-24	52.6712	17.3	178.8	CL	BPR 78	2002-01-19	179.654	17.3	174.05	CL
BPR 166	2002-08-24	63.6658	17.3	178.8	CL	BPR 78	2002-01-19	214.993	17.3	174.05	CL
BPR 166	2002-08-24	74.3652	17.3	178.8	CL	BPR 78	2002-01-19	112.055	17.3	174.05	CL
BPR 166	2002-08-24	44.6375	17.3	178.8	CL	BPR 78	2002-01-19	247.051	17.3	174.05	CL
BPR 166	2002-08-24	36.7443	17.3	178.8	CL	BPR 78	2002-01-19	177.607	17.3	174.05	CL
BPR 166	2002-08-24	62.9579	17.3	178.8	CL	BPR 78	2002-01-19	151.581	17.3	174.05	CL
BPR 166	2002-08-24	59.6819	17.3	178.8	CL	BPR 78	2002-01-19	64.5781	17.3	174.05	CL
BPR 166	2002-08-24	51.8912	17.3	178.8	CL	BPR 78	2002-01-19	93.6604	17.3	174.05	CL
BPR 166	2002-08-24	76.2708	17.3	178.8	CL	BPR 78	2002-01-19	107.983	17.3	174.05	CL
BPR 166	2002-08-24	38.6312	17.3	178.8	CL	BPR 78	2002-01-19	113.807	17.3	174.05	CL
BPR 166	2002-08-24	69.4202	17.3	178.8	CL	BPR 78	2002-01-19	179.5	17.3	174.05	CL
BPR 166	2002-08-24	73.645	17.3	178.8	CL	BPR 78	2002-01-19	82.5556	17.3	174.05	CL
BPR 166	2002-08-24	58.5321	17.3	178.8	CL	BPR 78	2002-01-19	223.351	17.3	174.05	CL
BPR 166	2002-08-24	60.1827	17.3	178.8	CL	BPR 78	2002-01-19	67.3581	17.3	174.05	CL
BPR 166	2002-08-24	71.1723	17.3	178.8	CL	BPR 78	2002-01-19	65.042	17.3	174.05	CL
BPR 166	2002-08-24	103.494	17.3	178.8	CL	BPR 78	2002-01-19	78.6362	17.3	174.05	CL
BPR 166	2002-08-24	47.7907	17.3	178.8	CL	BPR 78	2002-01-19	163.663	17.3	174.05	CL
BPR 166	2002-08-24	36.3328	17.3	178.8	CL	BPR 78	2002-01-19	163.013	17.3	174.05	CL
BPR 166	2002-08-24	101.211	17.3	178.8	CL	BPR 78	2002-01-19	93.7164	17.3	174.05	CL
BPR 166	2002-08-24	88.7544	17.3	178.8	CL	BPR 78	2002-01-19	101.716	17.3	174.05	CL
BPR 166	2002-08-24	84.8064	17.3	178.8	CL	BPR 78	2002-01-19	58.7995	17.3	174.05	CL
BPR 166	2002-08-24	86.5499	17.3	178.8	CL	BPR 78	2002-01-19	93.9494	17.3	174.05	CL
BPR 166	2002-08-24	84.233	17.3	178.8	CL	BPR 78	2002-01-19	116.271	17.3	174.05	CL
BPR 166	2002-08-24	56.5963	17.3	178.8	CL	BPR 78	2002-01-19	69.7808	17.3	174.05	CL
BPR 166	2002-08-24	54.0228	17.3	178.8	CL	BPR 78	2002-01-19	125.474	17.3	174.05	CL
BPR 166	2002-08-24	45.6725	17.3	178.8	CL	BPR 78	2002-01-19	160.405	17.3	174.05	CL
BPR 166	2002-08-24	32.8729	17.3	178.8	CL	BPR 78	2002-01-19	127.52	17.3	174.05	CL
BPR 166	2002-08-24	78.3375	17.3	178.8	CL	BPR 78	2002-01-19	109.771	17.3	174.05	CL
BPR 166	2002-08-24	66.2759	17.3	178.8	CL	BPR 78	2002-01-19	49.1486	17.3	174.05	CL
BPR 166	2002-08-24	60.9675	17.3	178.8	CL	BPR 78	2002-01-19	241.789	17.3	174.05	CL
BPR 166	2002-08-24	67.1549	17.3	178.8	CL	BPR 78	2002-01-19	83.9296	17.3	174.05	CL
BPR 166	2002-08-24	80.1009	17.3	178.8	CL	BPR 78	2002-01-19	203.028	17.3	174.05	CL
BPR 166	2002-08-24	37.8046	17.3	178.8	CL	BPR 78	2002-01-19	184.806	17.3	174.05	CL
BPR 166	2002-08-24	61.9134	17.3	178.8	CL	BPR 78	2002-01-19	141.71	17.3	174.05	CL
BPR 166	2002-08-24	103.516	17.3	178.8	CL	BPR 78	2002-01-19	148.054	17.3	174.05	CL
BPR 166	2002-08-24	93.0794	17.3	178.8	CL	BPR 78	2002-01-19	105.788	17.3	174.05	CL
BPR 166	2002-08-24	70.5052	17.3	178.8	CL	BPR 78	2002-01-19	250.325	17.3	174.05	CL
BPR 166	2002-08-24	59.6039	17.3	178.8	CL	BPR 78	2002-01-19	161.463	17.3	174.05	CL
BPR 166	2002-08-24	37.5649	17.3	178.8	CL	BPR 78	2002-01-19	158.496	17.3	174.05	CL
BPR 166	2002-08-24	65.6639	17.3	178.8	CL	BPR 78	2002-01-19	194.717	17.3	174.05	CL
BPR 166	2002-08-24	37.8056	17.3	178.8	CL	BPR 78	2002-01-19	83.2105	17.3	174.05	CL
BPR 166	2002-08-24	44.4431	17.3	178.8	CL	BPR 78	2002-01-19	129.786	17.3	174.05	CL
BPR 166	2002-08-24	65.1955	17.3	178.8	CL	BPR 78	2002-01-19	155.142	17.3	174.05	CL
BPR 166	2002-08-24	64.226	17.3	178.8	CL	BPR 78	2002-01-19	111.246	17.3	174.05	CL
BPR 166	2002-08-24	84.1755	17.3	178.8	CL	BPR 78	2002-01-19	167.044	17.3	174.05	CL
BPR 166	2002-08-24	49.6366	17.3	178.8	CL	BPR 78	2002-01-19	113.875	17.3	174.05	CL
BPR 166	2002-08-24	37.9724	17.3	178.8	CL	BPR 78	2002-01-19	76.2623	17.3	174.05	CL
BPR 167	2002-08-24	53.8794	17.3	178.8	CL	BPR 78	2002-01-19	74.2917	17.3	174.05	CL
BPR 167	2002-08-24	29.6183	17.3	178.8	CL	BPR 78	2002-01-19	130.121	17.3	174.05	CL
BPR 167	2002-08-24	45.5448	17.3	178.8	CL	BPR 78	2002-01-19	94.1623	17.3	174.05	CL
BPR 167	2002-08-24	40.4678	17.3	178.8	CL	BPR 78	2002-01-19	196.845	17.3	174.05	CL
BPR 167	2002-08-24	65.4618	17.3	178.8	CL	BPR 78	2002-01-19	156.652	17.3	174.05	CL
BPR 167	2002-08-24	50.4267	17.3	178.8	CL	BPR 78	2002-01-19	136.363	17.3	174.05	CL
BPR 167	2002-08-24	38.2925	17.3	178.8	CL	BPR 78	2002-01-19	185.752	17.3	174.05	CL
BPR 167	2002-08-24	76.678	17.3	178.8	CL	BPR 78	2002-01-19	136.087	17.3	174.05	CL
BPR 167	2002-08-24	28.2496	17.3	178.8	CL	BPR 78	2002-01-19	124.909	17.3	174.05	CL
BPR 167	2002-08-24	49.923	17.3	178.8	CL	BPR 78	2002-01-19	179.662	17.3	174.05	CL
BPR 167	2002-08-24	39.9247	17.3	178.8	CL	BPR 78	2002-01-19	143.037	17.3	174.05	CL
BPR 167	2002-08-24	51.8956	17.3	178.8	CL	BPR 78	2002-01-19	135.984	17.3	174.05	CL
BPR 167	2002-08-24	79.998	17.3	178.8	CL	BPR 78	2002-01-19	192.118	17.3	174.05	CL
BPR 167	2002-08-24	26.7002	17.3	178.8	CL	BPR 78	2002-01-19	203.593	17.3	174.05	CL
BPR 167	2002-08-24	78.5562	17.3	178.8	CL	BPR 78	2002-01-19	189.606	17.3	174.05	CL
BPR 167	2002-08-24	94.3575	17.3	178.8	CL	BPR 78	2002-01-19	162.631	17.3	174.05	CL
BPR 167	2002-08-24	72.8742	17.3	178.8	CL	BPR 78	2002-01-19	58.3898	17.3	174.05	CL
BPR 167	2002-08-24	130.104	17.3	178.8	CL	BPR 78	2002-01-19	82.3215	17.3	174.05	CL
BPR 167	2002-08-24	88.5802	17.3	178.8	CL	BPR 78	2002-01-19	109.037	17.3	174.05	CL
BPR 167	2002-08-24	52.8725	17.3	178.8	CL	BPR 78	2002-01-19	111.085	17.3	174.05	CL
BPR 167	2002-08-24	45.9413	17.3	178.8	CL	BPR 78	2002-01-19	146.731	17.3	174.05	CL
BPR 167	2002-08-24	28.7182	17.3	178.8	CL	BPR 78	2002-01-19	157.529	17.3	174.05	CL
BPR 167	2002-08-24	67.4532	17.3	178.8	CL	BPR 78	2002-01-19	115.954	17.3	174.05	CL
BPR 167	2002-08-24	56.3256	17.3	178.8	CL	BPR 78	2002-01-19	97.7107	17.3	174.05	CL
BPR 167	2002-08-24	27.7481	17.3	178.8	CL	BPR 78	2002-01-19	44.4785	17.3	174.05	CL
BPR 167	2002-08-24	41.1099	17.3	178.8	CL	BPR 78	2002-01-19	71.3037	17.3	174.05	CL
BPR 167	2002-08-24	105.33	17.3	178.8	CL	BPR 78	2002-01-19	65.2963	17.3	174.05	CL
BPR 167	2002-08-24	54.0551	17.3	178.8	CL	BPR 78	2002-01-19	153.427	17.3	174.05	CL
BPR 167	2002-08-24	86.079	17.3	178.8	CL	BPR 78	2002-01-19	132.546	17.3	174.05	CL
BPR 167	2002-08-24	55.5324	17.3	178.8	CL	BPR 78	2002-01-19	180.063	17.3	174.05	CL
BPR 167	2002-08-24	54.6516	17.3	178.8	CL	BPR 78	2002-01-19	120.328	17.3	174.05	CL
BPR 167	2002-08-24	49.4999	17.3	178.8	CL	BPR 78	2002-01-19	135.222	17.3	174.05	CL
BPR 167	2002-08-24	62.5921	17.3	178.8	CL	BPR 78	2002-01-19	103.962	17.3	174.05	CL
BPR 167	2002-08-24	80.0155	17.3	178.8	CL	BPR 78	2002-01-19	104.198	17.3	174.05	CL
BPR 167	2002-08-24	64.0449	17.3	178.8	CL	BPR 78	2002-01-19	70.0897	17.3	174.05	CL
BPR 167	2002-08-24	89.1918	17.3	178.8	CL	BPR 78	2002-01-19	213.13	17.3	174.05	CL
BPR 167	2002-08-24	86.9026	17.3	178.8	CL	BPR 78	2002-01-19	118.323	17.3	174.05	CL
BPR 167	2002-08-24	28.3068	17.3	178.8	CL	BPR 87	2002-03-02	103.981	17.3	174.05	CL
BPR 167	2002-08-24	55.9417	17.3	178.8	CL	BPR 87	2002-03-02	220.073	17.3	174.05	CL
BPR 167	2002-08-24	91.5573	17.3	178.8	CL	BPR 87	2002-03-02	124.417	17.3	174.05	CL
BPR 167	2002-08-24	43.6506	17.3	178.8	CL	BPR 87	2002-03-02	119.311	17.3	174.05	CL
BPR 167	2002-08-24	59.3996	17.3	178.8	CL	BPR 87	2002-03-02	83.6927	17.3	174.05	CL
BPR 167	2002-08-24	47.0558	17.3	178.8	CL	BPR 87	2002-03-02	34.1594	17.3	174.05	CL
BPR 167	2002-08-24	95.9354	17.3	178.8	CL	BPR 87	2002-03-02	55.0256	17.3	174.05	CL
BPR 167	2002-08-24	59.685	17.3	178.8	CL	BPR 87	2002-03-02	104.066	17.3	174.05	CL
BPR 167	2002-08-24	51.2019	17.3	178.8	CL	BPR 87	2002-03-02	105.636	17.3	174.05	CL
BPR 167	2002-08-24	73.1795	17.3	178.8	CL	BPR 87	2002-03-02	43.8455	17.3	174.05	CL
BPR 167	2002-08-24	40.066	17.3	178.8	CL	BPR 87	2002-03-02	150.424	17.3	174.05	CL
BPR 167	2002-08-24	72.3652	17.3	178.8	CL	BPR 87	2002-03-02	107.987	17.3	174.05	CL
BPR 167	2002-08-24	98.9694	17.3	178.8	CL	BPR 87	2002-03-02	89.9982	17.3	174.05	CL
BPR 167	2002-08-24	119.485	17.3	178.8	CL	BPR 87	2002-03-02	120.399	17.3	174.05	CL
BPR 167	2002-08-24	71.895	17.3	178.8	CL	BPR 87	2002-03-02	110.586	17.3	174.05	CL
BPR 167	2002-08-24	40.4121	17.3	178.8	CL	BPR 87	2002-03-02	51.6606	17.3	174.05	CL
BPR 167	2002-08-24	40.9732	17.3	178.8	CL	BPR 87	2002-03-02	145.527	17.3	174.05	CL
BPR 167	2002-08-24	64.3966	17.3	178.8	CL	BPR 87	2002-03-02	231.707	17.3	174.05	CL
BPR 167	2002-08-24	78.7304	17.3	178.8	CL	BPR 87	2002-03-02	69.3914	17.3	174.05	CL
BPR 167	2002-08-24	77.1408	17.3	178.8	CL	BPR 87	2002-03-02	67.3965	17.3	174.05	CL
BPR 167	2002-08-24	37.2704	17.3	178.8	CL	BPR 87	2002-03-02	82.1042	17.3	174.05	CL
BPR 167	2002-08-24	67.3665	17.3	178.8	CL	BPR 87	2002-03-02	72.4839	17.3	174.05	CL
BPR 167	2002-08-24	62.4207	17.3	178.8	CL	BPR 87	2002-03-02	61.0908	17.3	174.05	CL
BPR 167	2002-08-24	54.1506	17.3	178.8	CL	BPR 87	2002-03-02	166.671	17.3	174.05	CL
BPR 167	2002-08-24	44.7567	17.3	178.8	CL	BPR 87	2002-03-02	113.521	17.3	174.05	CL
BPR 167	2002-08-24	58.7541	17.3	178.8	CL	BPR 87	2002-03-02	104.898	17.3	174.05	CL
BPR 167	2002-08-24	60.717	17.3	178.8	CL	BPR 87	2002-03-02	58.6835	17.3	174.05	CL
BPR 167	2002-08-24	59.7704	17.3	178.8	CL	BPR 87	2002-03-02	35.5296	17.3	174.05	CL
BPR 167	2002-08-24	42.3931	17.3	178.8	CL	BPR 87	2002-03-02	74.3201	17.3	174.05	CL
BPR 167	2002-08-24	28.1437	17.3	178.8	CL	BPR 87	2002-03-02	85.3179	17.3	174.05	CL
BPR 167	2002-08-24	52.4824	17.3	178.8	CL	BPR 87	2002-03-02	66.9653	17.3	174.05	CL
BPR 167	2002-08-24	50.2053	17.3	178.8	CL	BPR 87	2002-03-02	78.7548	17.3	174.05	CL
BPR 167	2002-08-24	54.9292	17.3	178.8	CL	BPR 87	2002-03-02	65.5319	17.3	174.05	CL
BPR 167	2002-08-24	114.542	17.3	178.8	CL	BPR 87	2002-03-02	77.018	17.3	174.05	CL
BPR 167	2002-08-24	80.3654	17.3	178.8	CL	BPR 87	2002-03-02	70.636	17.3	174.05	CL
BPR 167	2002-08-24	44.5562	17.3	178.8	CL	BPR 87	2002-03-02	73.5901	17.3	174.05	CL
BPR 167	2002-08-24	93.4234	17.3	178.8	CL	BPR 87	2002-03-02	111.081	17.3	174.05	CL
BPR 167	2002-08-24	70.1902	17.3	178.8	CL	BPR 87	2002-03-02	63.9741	17.3	174.05	CL
BPR 167	2002-08-24	47.2419	17.3	178.8	CL	BPR 87	2002-03-02	124.857	17.3	174.05	CL
BPR 167	2002-08-24	53.2218	17.3	178.8	CL	BPR 87	2002-03-02	44.0851	17.3	174.05	CL
BPR 167	2002-08-24	33.9981	17.3	178.8	CL	BPR 87	2002-03-02	107.63	17.3	174.05	CL
BPR 167	2002-08-24	61.9882	17.3	178.8	CL	BPR 87	2002-03-02	88.0574	17.3	174.05	CL
BPR 167	2002-08-24	90.6938	17.3	178.8	CL	BPR 87	2002-03-02	51.1728	17.3	174.05	CL
BPR 167	2002-08-24	58.4106	17.3	178.8	CL	BPR 87	2002-03-02	93.0075	17.3	174.05	CL
BPR 167	2002-08-24	75.4655	17.3	178.8	CL	BPR 87	2002-03-02	51.9688	17.3	174.05	CL
BPR 167	2002-08-24	59.4793	17.3	178.8	CL	BPR 87	2002-03-02	67.2691	17.3	174.05	CL
BPR 167	2002-08-24	90.3678	17.3	178.8	CL	BPR 87	2002-03-02	90.9147	17.3	174.05	CL
BPR 167	2002-08-24	75.7664	17.3	178.8	CL	BPR 87	2002-03-02	53.9731	17.3	174.05	CL
BPR 167	2002-08-24	133.386	17.3	178.8	CL	BPR 87	2002-03-02	44.1644	17.3	174.05	CL
BPR 167	2002-08-24	88.7859	17.3	178.8	CL	BPR 87	2002-03-02	70.6576	17.3	174.05	CL
BPR 167	2002-08-24	85.2416	17.3	178.8	CL	BPR 87	2002-03-02	75.2386	17.3	174.05	CL
BPR 167	2002-08-24	76.4266	17.3	178.8	CL	BPR 87	2002-03-02	85.9141	17.3	174.05	CL
BPR 167	2002-08-24	37.4979	17.3	178.8	CL	BPR 87	2002-03-02	67.455	17.3	174.05	CL
BPR 167	2002-08-24	39.1079	17.3	178.8	CL	BPR 87	2002-03-02	88.3406	17.3	174.05	CL
BPR 167	2002-08-24	68.8769	17.3	178.8	CL	BPR 87	2002-03-02	46.6032	17.3	174.05	CL
BPR 167	2002-08-24	43.4211	17.3	178.8	CL	BPR 87	2002-03-02	136.227	17.3	174.05	CL
BPR 167	2002-08-24	60.9734	17.3	178.8	CL	BPR 87	2002-03-02	90.3935	17.3	174.05	CL
BPR 167	2002-08-24	62.7137	17.3	178.8	CL	BPR 87	2002-03-02	77.388	17.3	174.05	CL
BPR 167	2002-08-24	89.4299	17.3	178.8	CL	BPR 87	2002-03-02	50.3095	17.3	174.05	CL
BPR 167	2002-08-24	60.9382	17.3	178.8	CL	BPR 87	2002-03-02	82.0138	17.3	174.05	CL
BPR 167	2002-08-24	34.6427	17.3	178.8	CL	BPR 87	2002-03-02	141.214	17.3	174.05	CL
BPR 167	2002-08-24	99.5418	17.3	178.8	CL	BPR 87	2002-03-02	75.2696	17.3	174.05	CL
BPR 167	2002-08-24	104.479	17.3	178.8	CL	BPR 87	2002-03-02	120.046	17.3	174.05	CL
BPR 167	2002-08-24	147.795	17.3	178.8	CL	BPR 87	2002-03-02	77.2934	17.3	174.05	CL
BPR 167	2002-08-24	121.959	17.3	178.8	CL	BPR 87	2002-03-02	145.429	17.3	174.05	CL
BPR 167	2002-08-24	54.3274	17.3	178.8	CL	BPR 87	2002-03-02	160.252	17.3	174.05	CL
BPR 167	2002-08-24	100.289	17.3	178.8	CL	BPR 87	2002-03-02	49.5866	17.3	174.05	CL
BPR 167	2002-08-24	50.594	17.3	178.8	CL	BPR 87	2002-03-02	89.3074	17.3	174.05	CL
BPR 167	2002-08-24	42.6691	17.3	178.8	CL	BPR 87	2002-03-02	73.2835	17.3	174.05	CL
BPR 167	2002-08-24	55.6905	17.3	178.8	CL	BPR 87	2002-03-02	63.5076	17.3	174.05	CL
BPR 167	2002-08-24	73.7384	17.3	178.8	CL	BPR 87	2002-03-02	100.738	17.3	174.05	CL
BPR 167	2002-08-24	113.062	17.3	178.8	CL	BPR 87	2002-03-02	49.8875	17.3	174.05	CL
BPR 167	2002-08-24	69.589	17.3	178.8	CL	BPR 87	2002-03-02	55.1182	17.3	174.05	CL
BPR 167	2002-08-24	60.2424	17.3	178.8	CL	BPR 87	2002-03-02	60.2192	17.3	174.05	CL
BPR 167	2002-08-24	55.722	17.3	178.8	CL	BPR 87	2002-03-02	83.0168	17.3	174.05	CL
BPR 167	2002-08-24	92.9174	17.3	178.8	CL	BPR 87	2002-03-02	52.0424	17.3	174.05	CL
BPR 167	2002-08-24	33.3966	17.3	178.8	CL	BPR 87	2002-03-02	50.2484	17.3	174.05	CL
BPR 167	2002-08-24	53.3985	17.3	178.8	CL	BPR 87	2002-03-02	27.0893	17.3	174.05	CL
BPR 167	2002-08-24	118.518	17.3	178.8	CL	BPR 87	2002-03-02	84.0925	17.3	174.05	CL
BPR 167	2002-08-24	57.0824	17.3	178.8	CL	BPR 87	2002-03-02	132.346	17.3	174.05	CL
BPR 167	2002-08-24	75.126	17.3	178.8	CL	BPR 87	2002-03-02	59.9558	17.3	174.05	CL
BPR 167	2002-08-24	101.152	17.3	178.8	CL	BPR 87	2002-03-02	74.4208	17.3	174.05	CL
BPR 167	2002-08-24	63.3079	17.3	178.8	CL	BPR 87	2002-03-02	116.615	17.3	174.05	CL
BPR 167	2002-08-24	70.241	17.3	178.8	CL	BPR 87	2002-03-02	168.329	17.3	174.05	CL
BPR 167	2002-08-24	44.0414	17.3	178.8	CL	BPR 87	2002-03-02	116.072	17.3	174.05	CL
BPR 167	2002-08-24	51.2043	17.3	178.8	CL	BPR 87	2002-03-02	83.792	17.3	174.05	CL
BPR 167	2002-08-24	42.1324	17.3	178.8	CL	BPR 87	2002-03-02	118.162	17.3	174.05	CL
BPR 167	2002-08-24	62.1703	17.3	178.8	CL	BPR 87	2002-03-02	58.4582	17.3	174.05	CL
BPR 167	2002-08-24	46.8905	17.3	178.8	CL	BPR 87	2002-03-02	54.82	17.3	174.05	CL
BPR 167	2002-08-24	90.5987	17.3	178.8	CL	BPR 87	2002-03-02	151.023	17.3	174.05	CL
BPR 167	2002-08-24	80.1123	17.3	178.8	CL	BPR 87	2002-03-02	48.1893	17.3	174.05	CL
BPR 167	2002-08-24	63.1553	17.3	178.8	CL	BPR 87	2002-03-02	114.649	17.3	174.05	CL
BPR 167	2002-08-24	51.4989	17.3	178.8	CL	BPR 87	2002-03-02	169.344	17.3	174.05	CL
BPR 167	2002-08-24	51.5672	17.3	178.8	CL	BPR 87	2002-03-02	109.357	17.3	174.05	CL
BPR 167	2002-08-24	78.3709	17.3	178.8	CL	BPR 87	2002-03-02	139.785	17.3	174.05	CL
BPR 167	2002-08-24	44.2613	17.3	178.8	CL	BPR 87	2002-03-02	93.3673	17.3	174.05	CL
BPR 167	2002-08-24	97.9045	17.3	178.8	CL	BPR 87	2002-03-02	38.5653	17.3	174.05	CL
BPR 167	2002-08-24	130.867	17.3	178.8	CL	BPR 87	2002-03-02	132.51	17.3	174.05	CL
BPR 167	2002-08-24	54.62	17.3	178.8	CL	BPR 87	2002-03-02	94.2794	17.3	174.05	CL
BPR 167	2002-08-24	52.5843	17.3	178.8	CL	BPR 87	2002-03-02	60.733	17.3	174.05	CL
BPR 167	2002-08-24	77.3298	17.3	178.8	CL	BPR 87	2002-03-02	112.117	17.3	174.05	CL
BPR 167	2002-08-24	75.1045	17.3	178.8	CL	BPR 87	2002-03-02	63.816	17.3	174.05	CL
BPR 167	2002-08-24	64.33	17.3	178.8	CL	BPR 87	2002-03-02	120.624	17.3	174.05	CL
BPR 167	2002-08-24	70.1753	17.3	178.8	CL	BPR 87	2002-03-02	181.122	17.3	174.05	CL
BPR 167	2002-08-24	73.4351	17.3	178.8	CL	BPR 87	2002-03-02	163.234	17.3	174.05	CL
BPR 167	2002-08-24	72.0386	17.3	178.8	CL	BPR 87	2002-03-02	152.626	17.3	174.05	CL
BPR 167	2002-08-24	147.3	17.3	178.8	CL	BPR 87	2002-03-02	68.2603	17.3	174.05	CL
BPR 167	2002-08-24	97.9632	17.3	178.8	CL	BPR 87	2002-03-02	63.2815	17.3	174.05	CL
BPR 167	2002-08-24	35.8781	17.3	178.8	CL	BPR 87	2002-03-02	106.397	17.3	174.05	CL
BPR 167	2002-08-24	84.9638	17.3	178.8	CL	BPR 87	2002-03-02	79.939	17.3	174.05	CL
BPR 167	2002-08-24	72.7698	17.3	178.8	CL	BPR 87	2002-03-02	180.476	17.3	174.05	CL
BPR 167	2002-08-24	85.8606	17.3	178.8	CL	BPR 87	2002-03-02	61.057	17.3	174.05	CL
BPR 167	2002-08-24	78.7729	17.3	178.8	CL	BPR 87	2002-03-02	154.306	17.3	174.05	CL
BPR 167	2002-08-24	86.774	17.3	178.8	CL	BPR 87	2002-03-02	196.08	17.3	174.05	CL
BPR 167	2002-08-24	68.0496	17.3	178.8	CL	BPR 87	2002-03-02	112.403	17.3	174.05	CL
BPR 167	2002-08-24	52.5936	17.3	178.8	CL	BPR 87	2002-03-02	161.883	17.3	174.05	CL
BPR 167	2002-08-24	52.1583	17.3	178.8	CL	BPR 87	2002-03-02	127.068	17.3	174.05	CL
BPR 167	2002-08-24	51.4167	17.3	178.8	CL	BPR 87	2002-03-02	119.009	17.3	174.05	CL
BPR 167	2002-08-24	96.3947	17.3	178.8	CL	BPR 87	2002-03-02	44.8639	17.3	174.05	CL
BPR 167	2002-08-24	81.2012	17.3	178.8	CL	BPR 87	2002-03-02	115.942	17.3	174.05	CL
BPR 167	2002-08-24	65.2988	17.3	178.8	CL	BPR 87	2002-03-02	91.4746	17.3	174.05	CL
BPR 167	2002-08-24	44.819	17.3	178.8	CL	BPR 87	2002-03-02	42.529	17.3	174.05	CL
BPR 167	2002-08-24	64.8291	17.3	178.8	CL	BPR 87	2002-03-02	48.1108	17.3	174.05	CL
BPR 167	2002-08-24	43.3939	17.3	178.8	CL	BPR 87	2002-03-02	54.3777	17.3	174.05	CL
BPR 167	2002-08-24	61.0798	17.3	178.8	CL	BPR 87	2002-03-02	68.1126	17.3	174.05	CL
BPR 167	2002-08-24	72.6085	17.3	178.8	CL	BPR 87	2002-03-02	46.6376	17.3	174.05	CL
BPR 167	2002-08-24	79.1333	17.3	178.8	CL	BPR 87	2002-03-02	22.1789	17.3	174.05	CL
BPR 167	2002-08-24	73.3051	17.3	178.8	CL	BPR 87	2002-03-02	76.47	17.3	174.05	CL
BPR 167	2002-08-24	78.8584	17.3	178.8	CL	BPR 87	2002-03-02	127.033	17.3	174.05	CL
BPR 167	2002-08-24	88.3089	17.3	178.8	CL	BPR 87	2002-03-02	51.6059	17.3	174.05	CL
BPR 167	2002-08-24	50.0322	17.3	178.8	CL	BPR 87	2002-03-02	67.4803	17.3	174.05	CL
BPR 167	2002-08-24	73.8925	17.3	178.8	CL	BPR 87	2002-03-02	50.9444	17.3	174.05	CL
BPR 167	2002-08-24	56.9723	17.3	178.8	CL	BPR 87	2002-03-02	75.0003	17.3	174.05	CL
BPR 167	2002-08-24	73.168	17.3	178.8	CL	BPR 87	2002-03-02	64.1056	17.3	174.05	CL
BPR 167	2002-08-24	64.5129	17.3	178.8	CL	BPR 87	2002-03-02	152.203	17.3	174.05	CL
BPR 167	2002-08-24	34.9593	17.3	178.8	CL	BPR 87	2002-03-02	98.0463	17.3	174.05	CL
BPR 167	2002-08-24	76.2847	17.3	178.8	CL	BPR 87	2002-03-02	131.971	17.3	174.05	CL
BPR 167	2002-08-24	57.6111	17.3	178.8	CL	BPR 87	2002-03-02	177.168	17.3	174.05	CL
BPR 167	2002-08-24	66.4607	17.3	178.8	CL	BPR 87	2002-03-02	124.987	17.3	174.05	CL
BPR 167	2002-08-24	62.4074	17.3	178.8	CL	BPR 87	2002-03-02	101.733	17.3	174.05	CL
BPR 167	2002-08-24	64.6009	17.3	178.8	CL	BPR 87	2002-03-02	108.817	17.3	174.05	CL
BPR 167	2002-08-24	77.5216	17.3	178.8	CL	BPR 87	2002-03-02	141.706	17.3	174.05	CL
BPR 167	2002-08-24	67.0123	17.3	178.8	CL	BPR 87	2002-03-02	41.0092	17.3	174.05	CL
BPR 167	2002-08-24	54.5955	17.3	178.8	CL	BPR 87	2002-03-02	56.8758	17.3	174.05	CL
BPR 167	2002-08-24	46.5887	17.3	178.8	CL	BPR 87	2002-03-02	102.888	17.3	174.05	CL
BPR 167	2002-08-24	109.917	17.3	178.8	CL	BPR 87	2002-03-02	73.827	17.3	174.05	CL
BPR 167	2002-08-24	74.9451	17.3	178.8	CL	BPR 87	2002-03-02	83.0267	17.3	174.05	CL
BPR 18	2001-08-25	41.2918	17.3	178.8	CL	BPR 87	2002-03-02	123.446	17.3	174.05	CL
BPR 18	2001-08-25	61.8753	17.3	178.8	CL	BPR 87	2002-03-02	165.581	17.3	174.05	CL
BPR 18	2001-08-25	53.4743	17.3	178.8	CL	BPR 87	2002-03-02	91.9544	17.3	174.05	CL
BPR 18	2001-08-25	46.9816	17.3	178.8	CL	BPR 87	2002-03-02	50.122	17.3	174.05	CL
BPR 18	2001-08-25	41.1835	17.3	178.8	CL	BPR 87	2002-03-02	55.0366	17.3	174.05	CL
BPR 18	2001-08-25	44.0013	17.3	178.8	CL	BPR 87	2002-03-02	101.814	17.3	174.05	CL
BPR 18	2001-08-25	59.3925	17.3	178.8	CL	BPR 87	2002-03-02	55.4761	17.3	174.05	CL
BPR 18	2001-08-25	56.9981	17.3	178.8	CL	BPR 87	2002-03-02	77.9385	17.3	174.05	CL
BPR 18	2001-08-25	78.2092	17.3	178.8	CL	BPR 87	2002-03-02	110.886	17.3	174.05	CL
BPR 18	2001-08-25	58.4099	17.3	178.8	CL	BPR 87	2002-03-02	64.6352	17.3	174.05	CL
BPR 18	2001-08-25	52.6393	17.3	178.8	CL	BPR 87	2002-03-02	60.8593	17.3	174.05	CL
BPR 18	2001-08-25	66.2542	17.3	178.8	CL	BPR 87	2002-03-02	62.2292	17.3	174.05	CL
BPR 18	2001-08-25	97.8899	17.3	178.8	CL	BPR 87	2002-03-02	146.885	17.3	174.05	CL
BPR 18	2001-08-25	62.7199	17.3	178.8	CL	BPR 87	2002-03-02	109.891	17.3	174.05	CL
BPR 18	2001-08-25	87.3523	17.3	178.8	CL	BPR 87	2002-03-02	216.496	17.3	174.05	CL
BPR 18	2001-08-25	79.4737	17.3	178.8	CL	BPR 87	2002-03-02	81.6582	17.3	174.05	CL
BPR 18	2001-08-25	40.6144	17.3	178.8	CL	BPR 87	2002-03-02	99.1683	17.3	174.05	CL
BPR 18	2001-08-25	50.1353	17.3	178.8	CL	BPR 87	2002-03-02	30.698	17.3	174.05	CL
BPR 18	2001-08-25	77.3589	17.3	178.8	CL	BPR 87	2002-03-02	83.8667	17.3	174.05	CL
BPR 18	2001-08-25	40.2136	17.3	178.8	CL	BPR 87	2002-03-02	62.6337	17.3	174.05	CL
BPR 18	2001-08-25	38.5278	17.3	178.8	CL	BPR 87	2002-03-02	65.0579	17.3	174.05	CL
BPR 18	2001-08-25	41.4813	17.3	178.8	CL	BPR 87	2002-03-02	72.3938	17.3	174.05	CL
BPR 28	2001-09-22	76.8467	17.3	178.8	CL	BPR 87	2002-03-02	55.3051	17.3	174.05	CL
BPR 28	2001-09-22	53.4336	17.3	178.8	CL	BPR 87	2002-03-02	91.0664	17.3	174.05	CL
BPR 28	2001-09-22	33.1464	17.3	178.8	CL	BPR 87	2002-03-02	86.4886	17.3	174.05	CL
BPR 28	2001-09-22	54.736	17.3	178.8	CL	BPR 87	2002-03-02	93.249	17.3	174.05	CL
BPR 28	2001-09-22	31.7421	17.3	178.8	CL	BPR 87	2002-03-02	141.009	17.3	174.05	CL
BPR 28	2001-09-22	53.3451	17.3	178.8	CL	BPR 87	2002-03-02	104.856	17.3	174.05	CL
BPR 28	2001-09-22	55.2428	17.3	178.8	CL	BPR 87	2002-03-02	59.6851	17.3	174.05	CL
BPR 28	2001-09-22	26.8625	17.3	178.8	CL	BPR 87	2002-03-02	123.197	17.3	174.05	CL
BPR 28	2001-09-22	79.8494	17.3	178.8	CL	BPR 87	2002-03-02	103.357	17.3	174.05	CL
BPR 28	2001-09-22	64.5571	17.3	178.8	CL	BPR 87	2002-03-02	49.4375	17.3	174.05	CL
BPR 28	2001-09-22	44.0207	17.3	178.8	CL	BPR 87	2002-03-02	173.288	17.3	174.05	CL
BPR 28	2001-09-22	52.4026	17.3	178.8	CL	BPR 87	2002-03-02	195.635	17.3	174.05	CL
BPR 28	2001-09-22	46.4315	17.3	178.8	CL	BPR 87	2002-03-02	73.3004	17.3	174.05	CL
BPR 28	2001-09-22	57.9923	17.3	178.8	CL	BPR 87	2002-03-02	110.494	17.3	174.05	CL
BPR 28	2001-09-22	46.1887	17.3	178.8	CL	BPR 87	2002-03-02	55.4058	17.3	174.05	CL
BPR 28	2001-09-22	32.9092	17.3	178.8	CL	BPR 87	2002-03-02	236.263	17.3	174.05	CL
BPR 28	2001-09-22	74.3637	17.3	178.8	CL	BPR 87	2002-03-02	153.179	17.3	174.05	CL
BPR 28	2001-09-22	81.6506	17.3	178.8	CL	BPR 87	2002-03-02	80.7715	17.3	174.05	CL
BPR 28	2001-09-22	73.7845	17.3	178.8	CL	BPR 87	2002-03-02	94.5042	17.3	174.05	CL
BPR 28	2001-09-22	58.9396	17.3	178.8	CL	BPR 87	2002-03-02	195.168	17.3	174.05	CL
BPR 28	2001-09-22	23.5387	17.3	178.8	CL	BPR 87	2002-03-02	78.3288	17.3	174.05	CL
BPR 28	2001-09-22	60.1966	17.3	178.8	CL	BPR 87	2002-03-02	62.6986	17.3	174.05	CL
BPR 28	2001-09-22	57.7077	17.3	178.8	CL	BPR 87	2002-03-02	83.3478	17.3	174.05	CL
BPR 28	2001-09-22	44.1913	17.3	178.8	CL	BPR 87	2002-03-02	61.9344	17.3	174.05	CL
BPR 28	2001-09-22	46.4545	17.3	178.8	CL	BPR 87	2002-03-02	35.5267	17.3	174.05	CL
BPR 28	2001-09-22	60.2244	17.3	178.8	CL	BPR 87	2002-03-02	83.4927	17.3	174.05	CL
BPR 28	2001-09-22	54.9018	17.3	178.8	CL	BPR 87	2002-03-02	56.0459	17.3	174.05	CL
BPR 28	2001-09-22	28.9764	17.3	178.8	CL	BPR 87	2002-03-02	30.5318	17.3	174.05	CL
BPR 28	2001-09-22	62.8155	17.3	178.8	CL	BPR 87	2002-03-02	210.263	17.3	174.05	CL
BPR 28	2001-09-22	35.9849	17.3	178.8	CL	BPR 87	2002-03-02	134.528	17.3	174.05	CL
BPR 28	2001-09-22	50.3676	17.3	178.8	CL	BPR 87	2002-03-02	131.671	17.3	174.05	CL
BPR 28	2001-09-22	55.6193	17.3	178.8	CL	BPR 87	2002-03-02	78.8727	17.3	174.05	CL
BPR 28	2001-09-22	52.9433	17.3	178.8	CL	BPR 87	2002-03-02	57.7896	17.3	174.05	CL
BPR 28	2001-09-22	44.0708	17.3	178.8	CL	BPR 87	2002-03-02	56.8096	17.3	174.05	CL
BPR 28	2001-09-22	53.6788	17.3	178.8	CL	BPR 87	2002-03-02	50.4337	17.3	174.05	CL
BPR 28	2001-09-22	43.344	17.3	178.8	CL	BPR 87	2002-03-02	119.131	17.3	174.05	CL
BPR 28	2001-09-22	48.8028	17.3	178.8	CL	BPR 87	2002-03-02	54.3171	17.3	174.05	CL
BPR 28	2001-09-22	50.3382	17.3	178.8	CL	BPR 87	2002-03-02	82.0854	17.3	174.05	CL
BPR 28	2001-09-22	63.4435	17.3	178.8	CL	BPR 87	2002-03-02	127.112	17.3	174.05	CL
BPR 28	2001-09-22	52.3792	17.3	178.8	CL	BPR 87	2002-03-02	77.6394	17.3	174.05	CL
BPR 28	2001-09-22	86.8896	17.3	178.8	CL	BPR 87	2002-03-02	43.782	17.3	174.05	CL
BPR 28	2001-09-22	90.4972	17.3	178.8	CL	BPR 87	2002-03-02	83.7348	17.3	174.05	CL
BPR 28	2001-09-22	52.3923	17.3	178.8	CL	BPR 87	2002-03-02	92.2052	17.3	174.05	CL
BPR 28	2001-09-22	82.7824	17.3	178.8	CL	BPR 87	2002-03-02	117.033	17.3	174.05	CL
BPR 28	2001-09-22	73.0739	17.3	178.8	CL	BPR 87	2002-03-02	58.1317	17.3	174.05	CL
BPR 28	2001-09-22	62.3616	17.3	178.8	CL	BPR 87	2002-03-02	78.8864	17.3	174.05	CL
BPR 28	2001-09-22	82.1945	17.3	178.8	CL	BPR 87	2002-03-02	45.2164	17.3	174.05	CL
BPR 28	2001-09-22	55.2031	17.3	178.8	CL	BPR 87	2002-03-02	97.0782	17.3	174.05	CL
BPR 28	2001-09-22	77.0771	17.3	178.8	CL	BPR 87	2002-03-02	101.094	17.3	174.05	CL
BPR 28	2001-09-22	31.9623	17.3	178.8	CL	BPR 87	2002-03-02	132.107	17.3	174.05	CL
BPR 28	2001-09-22	30.4844	17.3	178.8	CL	BPR 87	2002-03-02	102.131	17.3	174.05	CL
BPR 28	2001-09-22	68.6002	17.3	178.8	CL	BPR 87	2002-03-02	92.3128	17.3	174.05	CL
BPR 28	2001-09-22	64.525	17.3	178.8	CL	BPR 87	2002-03-02	80.1973	17.3	174.05	CL
BPR 28	2001-09-22	47.957	17.3	178.8	CL	BPR 87	2002-03-02	26.4194	17.3	174.05	CL
BPR 28	2001-09-22	67.8819	17.3	178.8	CL	BPR 87	2002-03-02	54.9198	17.3	174.05	CL
BPR 28	2001-09-22	42.4857	17.3	178.8	CL	BPR 87	2002-03-02	73.9018	17.3	174.05	CL
BPR 28	2001-09-22	59.6078	17.3	178.8	CL	BPR 87	2002-03-02	85.2983	17.3	174.05	CL
BPR 28	2001-09-22	42.7771	17.3	178.8	CL	BPR 87	2002-03-02	87.003	17.3	174.05	CL
BPR 28	2001-09-22	54.5277	17.3	178.8	CL	BPR 87	2002-03-02	89.5416	17.3	174.05	CL
BPR 28	2001-09-22	50.762	17.3	178.8	CL	BPR 87	2002-03-02	60.2241	17.3	174.05	CL
BPR 28	2001-09-22	52.2331	17.3	178.8	CL	BPR 87	2002-03-02	85.5315	17.3	174.05	CL
BPR 28	2001-09-22	23.7962	17.3	178.8	CL	BPR 87	2002-03-02	56.9876	17.3	174.05	CL
BPR 28	2001-09-22	29.5246	17.3	178.8	CL	BPR 87	2002-03-02	49.4309	17.3	174.05	CL
BPR 28	2001-09-22	92.3282	17.3	178.8	CL	BPR 87	2002-03-02	84.0946	17.3	174.05	CL
BPR 28	2001-09-22	28.779	17.3	178.8	CL	BPR 87	2002-03-02	82.4709	17.3	174.05	CL
BPR 28	2001-09-22	24.1627	17.3	178.8	CL	BPR 87	2002-03-02	108.161	17.3	174.05	CL
BPR 28	2001-09-22	37.7549	17.3	178.8	CL	BPR 87	2002-03-02	35.7688	17.3	174.05	CL
BPR 28	2001-09-22	56.6084	17.3	178.8	CL	BPR 87	2002-03-02	50.1586	17.3	174.05	CL
BPR 28	2001-09-22	48.3475	17.3	178.8	CL	BPR 87	2002-03-02	78.5917	17.3	174.05	CL
BPR 28	2001-09-22	32.3991	17.3	178.8	CL	BPR 87	2002-03-02	34.9116	17.3	174.05	CL
BPR 28	2001-09-22	46.5463	17.3	178.8	CL	BPR 87	2002-03-02	74.2303	17.3	174.05	CL
BPR 28	2001-09-22	51.2746	17.3	178.8	CL	BPR 87	2002-03-02	104.549	17.3	174.05	CL
BPR 28	2001-09-22	83.6405	17.3	178.8	CL	BPR 87	2002-03-02	181.065	17.3	174.05	CL
BPR 28	2001-09-22	42.9294	17.3	178.8	CL	BPR 87	2002-03-02	59.7554	17.3	174.05	CL
BPR 28	2001-09-22	70.3844	17.3	178.8	CL	BPR 87	2002-03-02	140.865	17.3	174.05	CL
BPR 28	2001-09-22	42.9399	17.3	178.8	CL	BPR 87	2002-03-02	57.5163	17.3	174.05	CL
BPR 28	2001-09-22	72.9003	17.3	178.8	CL	BPR 87	2002-03-02	189.698	17.3	174.05	CL
BPR 28	2001-09-22	49.8857	17.3	178.8	CL	BPR 87	2002-03-02	51.0379	17.3	174.05	CL
BPR 28	2001-09-22	45.5543	17.3	178.8	CL	BPR 87	2002-03-02	46.1129	17.3	174.05	CL
BPR 28	2001-09-22	40.2793	17.3	178.8	CL	BPR 87	2002-03-02	237.879	17.3	174.05	CL
BPR 28	2001-09-22	59.7758	17.3	178.8	CL	BPR 87	2002-03-02	130.528	17.3	174.05	CL
BPR 28	2001-09-22	63.232	17.3	178.8	CL	BPR 87	2002-03-02	121.14	17.3	174.05	CL
BPR 28	2001-09-22	66.5797	17.3	178.8	CL	BPR 87	2002-03-02	58.114	17.3	174.05	CL
BPR 28	2001-09-22	126.437	17.3	178.8	CL	BPR 87	2002-03-02	91.884	17.3	174.05	CL
BPR 28	2001-09-22	91.3093	17.3	178.8	CL	BPR 87	2002-03-02	129.7	17.3	174.05	CL
BPR 28	2001-09-22	100.617	17.3	178.8	CL	BPR 87	2002-03-02	84.213	17.3	174.05	CL
BPR 28	2001-09-22	83.9109	17.3	178.8	CL	BPR 87	2002-03-02	63.6293	17.3	174.05	CL
BPR 28	2001-09-22	53.2071	17.3	178.8	CL	BPR 87	2002-03-02	131.915	17.3	174.05	CL
BPR 28	2001-09-22	73.8375	17.3	178.8	CL	BPR 87	2002-03-02	50.4191	17.3	174.05	CL
BPR 28	2001-09-22	63.0911	17.3	178.8	CL	BPR 87	2002-03-02	51.0517	17.3	174.05	CL
BPR 28	2001-09-22	87.948	17.3	178.8	CL	BPR 87	2002-03-02	71.3928	17.3	174.05	CL
BPR 28	2001-09-22	51.2163	17.3	178.8	CL	BPR 87	2002-03-02	51.089	17.3	174.05	CL
BPR 28	2001-09-22	25.6708	17.3	178.8	CL	BPR 87	2002-03-02	43.6952	17.3	174.05	CL
BPR 28	2001-09-22	36.3225	17.3	178.8	CL	BPR 87	2002-03-02	84.4252	17.3	174.05	CL
BPR 28	2001-09-22	19.4444	17.3	178.8	CL	BPR 87	2002-03-02	69.4897	17.3	174.05	CL
BPR 28	2001-09-22	33.3272	17.3	178.8	CL	BPR 87	2002-03-02	111.493	17.3	174.05	CL
BPR 28	2001-09-22	81.8266	17.3	178.8	CL	BPR 87	2002-03-02	41.5097	17.3	174.05	CL
BPR 28	2001-09-22	44.2075	17.3	178.8	CL	BPR 87	2002-03-02	44.9732	17.3	174.05	CL
BPR 28	2001-09-22	31.567	17.3	178.8	CL	BPR 87	2002-03-02	114.351	17.3	174.05	CL
BPR 28	2001-09-22	48.5243	17.3	178.8	CL	BPR 87	2002-03-02	120.504	17.3	174.05	CL
BPR 28	2001-09-22	58.6815	17.3	178.8	CL	BPR 87	2002-03-02	188.944	17.3	174.05	CL
BPR 28	2001-09-22	27.4188	17.3	178.8	CL	BPR 87	2002-03-02	121.169	17.3	174.05	CL
BPR 28	2001-09-22	30.198	17.3	178.8	CL	BPR 87	2002-03-02	94.4143	17.3	174.05	CL
BPR 28	2001-09-22	70.9685	17.3	178.8	CL	BPR 87	2002-03-02	69.3854	17.3	174.05	CL
BPR 28	2001-09-22	35.1822	17.3	178.8	CL	BPR 87	2002-03-02	53.7833	17.3	174.05	CL
BPR 28	2001-09-22	48.2015	17.3	178.8	CL	BPR 87	2002-03-02	125.393	17.3	174.05	CL
BPR 28	2001-09-22	73.3549	17.3	178.8	CL	BPR 87	2002-03-02	141.493	17.3	174.05	CL
BPR 28	2001-09-22	50.9903	17.3	178.8	CL	BPR 87	2002-03-02	53.2123	17.3	174.05	CL
BPR 28	2001-09-22	57.1255	17.3	178.8	CL	BPR 87	2002-03-02	49.8083	17.3	174.05	CL
BPR 28	2001-09-22	46.1759	17.3	178.8	CL	BPR 87	2002-03-02	45.9633	17.3	174.05	CL
BPR 28	2001-09-22	77.6155	17.3	178.8	CL	BPR 87	2002-03-02	63.0253	17.3	174.05	CL
BPR 28	2001-09-22	58.6862	17.3	178.8	CL	BPR 87	2002-03-02	129.148	17.3	174.05	CL
BPR 28	2001-09-22	38.8269	17.3	178.8	CL	BPR 87	2002-03-02	48.828	17.3	174.05	CL
BPR 28	2001-09-22	42.8314	17.3	178.8	CL	BPR 87	2002-03-02	114.126	17.3	174.05	CL
BPR 28	2001-09-22	28.4963	17.3	178.8	CL	BPR 87	2002-03-02	75.4472	17.3	174.05	CL
BPR 28	2001-09-22	59.9736	17.3	178.8	CL	BPR 87	2002-03-02	51.8879	17.3	174.05	CL
BPR 28	2001-09-22	47.9997	17.3	178.8	CL	BPR 87	2002-03-02	90.3164	17.3	174.05	CL
BPR 28	2001-09-22	54.8885	17.3	178.8	CL	BPR 87	2002-03-02	137.219	17.3	174.05	CL
BPR 28	2001-09-22	95.9179	17.3	178.8	CL	BPR 87	2002-03-02	164.632	17.3	174.05	CL
BPR 28	2001-09-22	76.2903	17.3	178.8	CL	BPR 87	2002-03-02	224.516	17.3	174.05	CL
BPR 28	2001-09-22	80.34	17.3	178.8	CL	BPR 87	2002-03-02	112	17.3	174.05	CL
BPR 28	2001-09-22	20.8007	17.3	178.8	CL	BPR 87	2002-03-02	96.4378	17.3	174.05	CL
BPR 28	2001-09-22	44.4808	17.3	178.8	CL	BPR 87	2002-03-02	119.85	17.3	174.05	CL
BPR 28	2001-09-22	47.9023	17.3	178.8	CL	BPR 87	2002-03-02	165.001	17.3	174.05	CL
BPR 28	2001-09-22	64.5594	17.3	178.8	CL	BPR 87	2002-03-02	216.957	17.3	174.05	CL
BPR 28	2001-09-22	41.631	17.3	178.8	CL	BPR 87	2002-03-02	135.696	17.3	174.05	CL
BPR 28	2001-09-22	74.5826	17.3	178.8	CL	BPR 87	2002-03-02	115.457	17.3	174.05	CL
BPR 28	2001-09-22	25.5994	17.3	178.8	CL	BPR 87	2002-03-02	138.868	17.3	174.05	CL
BPR 28	2001-09-22	35.9387	17.3	178.8	CL	BPR 87	2002-03-02	109.839	17.3	174.05	CL
BPR 28	2001-09-22	52.0055	17.3	178.8	CL	BPR 87	2002-03-02	79.9947	17.3	174.05	CL
BPR 28	2001-09-22	39.5677	17.3	178.8	CL	BPR 87	2002-03-02	115.066	17.3	174.05	CL
BPR 28	2001-09-22	46.1399	17.3	178.8	CL	BPR 87	2002-03-02	93.3621	17.3	174.05	CL
BPR 28	2001-09-22	77.9003	17.3	178.8	CL	BPR 87	2002-03-02	96.8539	17.3	174.05	CL
BPR 28	2001-09-22	38.3683	17.3	178.8	CL	BPR 87	2002-03-02	86.576	17.3	174.05	CL
BPR 28	2001-09-22	41.7003	17.3	178.8	CL	BPR 87	2002-03-02	126.367	17.3	174.05	CL
BPR 28	2001-09-22	86.1387	17.3	178.8	CL	BPR 87	2002-03-02	150.66	17.3	174.05	CL
BPR 28	2001-09-22	33.3568	17.3	178.8	CL	BPR 87	2002-03-02	83.2948	17.3	174.05	CL
BPR 28	2001-09-22	42.1932	17.3	178.8	CL	BPR 87	2002-03-02	74.8235	17.3	174.05	CL
BPR 28	2001-09-22	29.6546	17.3	178.8	CL	BPR 87	2002-03-02	90.8584	17.3	174.05	CL
BPR 28	2001-09-22	29.6414	17.3	178.8	CL	BPR 87	2002-03-02	64.594	17.3	174.05	CL
BPR 28	2001-09-22	94.9449	17.3	178.8	CL	BPR 87	2002-03-02	55.9499	17.3	174.05	CL
BPR 28	2001-09-22	66.1727	17.3	178.8	CL	BPR 87	2002-03-02	41.9072	17.3	174.05	CL
BPR 28	2001-09-22	97.8988	17.3	178.8	CL	BPR 87	2002-03-02	160.153	17.3	174.05	CL
BPR 28	2001-09-22	58.3231	17.3	178.8	CL	BPR 87	2002-03-02	146.475	17.3	174.05	CL
BPR 28	2001-09-22	24.3172	17.3	178.8	CL	BPR 87	2002-03-02	89.3307	17.3	174.05	CL
BPR 28	2001-09-22	45.7582	17.3	178.8	CL	BPR 87	2002-03-02	57.1372	17.3	174.05	CL
BPR 28	2001-09-22	69.8194	17.3	178.8	CL	BPR 87	2002-03-02	45.7915	17.3	174.05	CL
BPR 28	2001-09-22	79.0934	17.3	178.8	CL	BPR 87	2002-03-02	40.2983	17.3	174.05	CL
BPR 28	2001-09-22	87.9193	17.3	178.8	CL	BPR 87	2002-03-02	57.6203	17.3	174.05	CL
BPR 28	2001-09-22	85.7364	17.3	178.8	CL	BPR 87	2002-03-02	160.284	17.3	174.05	CL
BPR 28	2001-09-22	89.9506	17.3	178.8	CL	BPR 87	2002-03-02	160.334	17.3	174.05	CL
BPR 28	2001-09-22	107.853	17.3	178.8	CL	BPR 87	2002-03-02	175.355	17.3	174.05	CL
BPR 28	2001-09-22	60.2672	17.3	178.8	CL	BPR 87	2002-03-02	97.6319	17.3	174.05	CL
BPR 28	2001-09-22	31.8651	17.3	178.8	CL	BPR 87	2002-03-02	61.4067	17.3	174.05	CL
BPR 28	2001-09-22	59.1773	17.3	178.8	CL	BPR 87	2002-03-02	156.988	17.3	174.05	CL
BPR 28	2001-09-22	64.2217	17.3	178.8	CL	BPR 87	2002-03-02	110.302	17.3	174.05	CL
BPR 28	2001-09-22	52.7481	17.3	178.8	CL	BPR 87	2002-03-02	192.336	17.3	174.05	CL
BPR 28	2001-09-22	22.8666	17.3	178.8	CL	BPR 87	2002-03-02	171.468	17.3	174.05	CL
BPR 28	2001-09-22	46.1621	17.3	178.8	CL	BPR 87	2002-03-02	109.136	17.3	174.05	CL
BPR 28	2001-09-22	45.9971	17.3	178.8	CL	BPR 87	2002-03-02	87.2094	17.3	174.05	CL
BPR 28	2001-09-22	40.1558	17.3	178.8	CL	BPR 87	2002-03-02	77.2874	17.3	174.05	CL
BPR 28	2001-09-22	24.3144	17.3	178.8	CL	BPR 87	2002-03-02	81.1694	17.3	174.05	CL
BPR 28	2001-09-22	73.0726	17.3	178.8	CL	BPR 87	2002-03-02	63.5395	17.3	174.05	CL
BPR 28	2001-09-22	59.6692	17.3	178.8	CL	BPR 87	2002-03-02	118.552	17.3	174.05	CL
BPR 28	2001-09-22	57.3218	17.3	178.8	CL	BPR 87	2002-03-02	52.7972	17.3	174.05	CL
BPR 28	2001-09-22	48.0519	17.3	178.8	CL	BPR 87	2002-03-02	181.966	17.3	174.05	CL
BPR 28	2001-09-22	71.7614	17.3	178.8	CL	BPR 87	2002-03-02	114.77	17.3	174.05	CL
BPR 28	2001-09-22	67.8099	17.3	178.8	CL	BPR 87	2002-03-02	144.295	17.3	174.05	CL
BPR 28	2001-09-22	55.7901	17.3	178.8	CL	BPR 87	2002-03-02	143.068	17.3	174.05	CL
BPR 28	2001-09-22	68.0616	17.3	178.8	CL	BPR 87	2002-03-02	150.863	17.3	174.05	CL
BPR 28	2001-09-22	40.4676	17.3	178.8	CL	BPR 87	2002-03-02	157.867	17.3	174.05	CL
BPR 28	2001-09-22	70.2163	17.3	178.8	CL	BPR 87	2002-03-02	175.112	17.3	174.05	CL
BPR 28	2001-09-22	59.8687	17.3	178.8	CL	BPR 87	2002-03-02	172.273	17.3	174.05	CL
BPR 28	2001-09-22	53.7441	17.3	178.8	CL	BPR 87	2002-03-02	126.856	17.3	174.05	CL
BPR 28	2001-09-22	44.2952	17.3	178.8	CL	BPR 87	2002-03-02	208.25	17.3	174.05	CL
BPR 28	2001-09-22	31.3778	17.3	178.8	CL	BPR 87	2002-03-02	137.4	17.3	174.05	CL
BPR 28	2001-09-22	20.9332	17.3	178.8	CL	BPR 87	2002-03-02	123.825	17.3	174.05	CL
BPR 28	2001-09-22	65.5713	17.3	178.8	CL	BPR 87	2002-03-02	81.539	17.3	174.05	CL
BPR 28	2001-09-22	51.0262	17.3	178.8	CL	BPR 87	2002-03-02	127.663	17.3	174.05	CL
BPR 28	2001-09-22	49.0735	17.3	178.8	CL	BPR 87	2002-03-02	64.0625	17.3	174.05	CL
BPR 28	2001-09-22	50.3641	17.3	178.8	CL	BPR 87	2002-03-02	97.037	17.3	174.05	CL
BPR 28	2001-09-22	70.3214	17.3	178.8	CL	BPR 87	2002-03-02	91.1213	17.3	174.05	CL
BPR 28	2001-09-22	38.0838	17.3	178.8	CL	BPR 87	2002-03-02	137.49	17.3	174.05	CL
BPR 28	2001-09-22	40.1949	17.3	178.8	CL	BPR 87	2002-03-02	117.259	17.3	174.05	CL
BPR 28	2001-09-22	157.717	17.3	178.8	CL	BPR 87	2002-03-02	64.6319	17.3	174.05	CL
BPR 28	2001-09-22	60.6126	17.3	178.8	CL	BPR 87	2002-03-02	125.732	17.3	174.05	CL
BPR 28	2001-09-22	55.0637	17.3	178.8	CL	BPR 87	2002-03-02	103.941	17.3	174.05	CL
BPR 28	2001-09-22	28.4556	17.3	178.8	CL	BPR 87	2002-03-02	60.9035	17.3	174.05	CL
BPR 28	2001-09-22	29.9305	17.3	178.8	CL	BPR 87	2002-03-02	107.962	17.3	174.05	CL
BPR 28	2001-09-22	99.8341	17.3	178.8	CL	BPR 87	2002-03-02	176.553	17.3	174.05	CL
BPR 28	2001-09-22	31.7848	17.3	178.8	CL	BPR 87	2002-03-02	134.723	17.3	174.05	CL
BPR 28	2001-09-22	71.9965	17.3	178.8	CL	BPR 87	2002-03-02	284.249	17.3	174.05	CL
BPR 28	2001-09-22	51.7873	17.3	178.8	CL	BPR 87	2002-03-02	156.862	17.3	174.05	CL
BPR 28	2001-09-22	27.1695	17.3	178.8	CL	BPR 87	2002-03-02	121.421	17.3	174.05	CL
BPR 28	2001-09-22	22.1057	17.3	178.8	CL	BPR 87	2002-03-02	118.328	17.3	174.05	CL
BPR 28	2001-09-22	49.011	17.3	178.8	CL	BPR 87	2002-03-02	96.9903	17.3	174.05	CL
BPR 28	2001-09-22	44.8332	17.3	178.8	CL	BPR 87	2002-03-02	61.0952	17.3	174.05	CL
BPR 28	2001-09-22	56.5862	17.3	178.8	CL	BPR 87	2002-03-02	103.551	17.3	174.05	CL
BPR 28	2001-09-22	50.7872	17.3	178.8	CL	BPR 87	2002-03-02	51.0794	17.3	174.05	CL
BPR 28	2001-09-22	70.5752	17.3	178.8	CL	BPR 87	2002-03-02	40.3227	17.3	174.05	CL
BPR 28	2001-09-22	79.3633	17.3	178.8	CL	BPR 87	2002-03-02	81.6598	17.3	174.05	CL
BPR 28	2001-09-22	73.8703	17.3	178.8	CL	BPR 87	2002-03-02	147.215	17.3	174.05	CL
BPR 28	2001-09-22	51.8453	17.3	178.8	CL	BPR 87	2002-03-02	166.205	17.3	174.05	CL
BPR 28	2001-09-22	42.4999	17.3	178.8	CL	BPR 87	2002-03-02	177.678	17.3	174.05	CL
BPR 28	2001-09-22	101.264	17.3	178.8	CL	BPR 87	2002-03-02	122.82	17.3	174.05	CL
BPR 28	2001-09-22	65.015	17.3	178.8	CL	BPR 87	2002-03-02	82.9019	17.3	174.05	CL
BPR 28	2001-09-22	53.5444	17.3	178.8	CL	BPR 87	2002-03-02	114.187	17.3	174.05	CL
BPR 28	2001-09-22	42.1254	17.3	178.8	CL	BPR 87	2002-03-02	67.4307	17.3	174.05	CL
BPR 28	2001-09-22	43.8298	17.3	178.8	CL	BPR 87	2002-03-02	88.244	17.3	174.05	CL
BPR 28	2001-09-22	41.3005	17.3	178.8	CL	BPR 87	2002-03-02	49.8706	17.3	174.05	CL
BPR 28	2001-09-22	27.7183	17.3	178.8	CL	BPR 87	2002-03-02	65.3289	17.3	174.05	CL
BPR 28	2001-09-22	15.8595	17.3	178.8	CL	BPR 87	2002-03-02	63.1126	17.3	174.05	CL
BPR 28	2001-09-22	18.0918	17.3	178.8	CL	BPR 87	2002-03-02	59.6931	17.3	174.05	CL
BPR 28	2001-09-22	78.2525	17.3	178.8	CL	BPR 87	2002-03-02	70.0883	17.3	174.05	CL
BPR 28	2001-09-22	68.8912	17.3	178.8	CL	BPR 87	2002-03-02	107.818	17.3	174.05	CL
BPR 28	2001-09-22	33.4475	17.3	178.8	CL	BPR 87	2002-03-02	49.7083	17.3	174.05	CL
BPR 28	2001-09-22	53.6099	17.3	178.8	CL	BPR 87	2002-03-02	69.1485	17.3	174.05	CL
BPR 28	2001-09-22	48.7284	17.3	178.8	CL	BPR 87	2002-03-02	129.876	17.3	174.05	CL
BPR 28	2001-09-22	44.6943	17.3	178.8	CL	BPR 90	2002-03-02	59.922	17.3	174.05	CL
BPR 28	2001-09-22	70.779	17.3	178.8	CL	BPR 90	2002-03-02	42.9259	17.3	174.05	CL
BPR 28	2001-09-22	32.8182	17.3	178.8	CL	BPR 90	2002-03-02	118.464	17.3	174.05	CL
BPR 28	2001-09-22	64.4685	17.3	178.8	CL	BPR 90	2002-03-02	136.01	17.3	174.05	CL
BPR 28	2001-09-22	76.5116	17.3	178.8	CL	BPR 90	2002-03-02	271.497	17.3	174.05	CL
BPR 28	2001-09-22	35.8201	17.3	178.8	CL	BPR 90	2002-03-02	83.5804	17.3	174.05	CL
BPR 28	2001-09-22	80.5445	17.3	178.8	CL	BPR 90	2002-03-02	59.7383	17.3	174.05	CL
BPR 28	2001-09-22	61.2082	17.3	178.8	CL	BPR 90	2002-03-02	67.396	17.3	174.05	CL
BPR 28	2001-09-22	33.5585	17.3	178.8	CL	BPR 90	2002-03-02	107.769	17.3	174.05	CL
BPR 28	2001-09-22	79.7087	17.3	178.8	CL	BPR 90	2002-03-02	237.233	17.3	174.05	CL
BPR 28	2001-09-22	92.102	17.3	178.8	CL	BPR 90	2002-03-02	193.612	17.3	174.05	CL
BPR 28	2001-09-22	38.2881	17.3	178.8	CL	BPR 90	2002-03-02	197.025	17.3	174.05	CL
BPR 28	2001-09-22	47.3134	17.3	178.8	CL	BPR 90	2002-03-02	94.9919	17.3	174.05	CL
BPR 28	2001-09-22	29.0936	17.3	178.8	CL	BPR 90	2002-03-02	218.603	17.3	174.05	CL
BPR 28	2001-09-22	88.1296	17.3	178.8	CL	BPR 90	2002-03-02	94.7757	17.3	174.05	CL
BPR 28	2001-09-22	72.1304	17.3	178.8	CL	BPR 90	2002-03-02	107.793	17.3	174.05	CL
BPR 28	2001-09-22	106.791	17.3	178.8	CL	BPR 90	2002-03-02	61.6806	17.3	174.05	CL
BPR 28	2001-09-22	59.4528	17.3	178.8	CL	BPR 90	2002-03-02	96.8812	17.3	174.05	CL
BPR 28	2001-09-22	51.9613	17.3	178.8	CL	BPR 90	2002-03-02	118.266	17.3	174.05	CL
BPR 28	2001-09-22	64.7846	17.3	178.8	CL	BPR 90	2002-03-02	54.0339	17.3	174.05	CL
BPR 28	2001-09-22	50.6084	17.3	178.8	CL	BPR 90	2002-03-02	140.167	17.3	174.05	CL
BPR 28	2001-09-22	103.109	17.3	178.8	CL	BPR 90	2002-03-02	78.6462	17.3	174.05	CL
BPR 28	2001-09-22	85.922	17.3	178.8	CL	BPR 90	2002-03-02	95.4073	17.3	174.05	CL
BPR 28	2001-09-22	67.7843	17.3	178.8	CL	BPR 90	2002-03-02	53.4166	17.3	174.05	CL
BPR 28	2001-09-22	84.7632	17.3	178.8	CL	BPR 90	2002-03-02	104.222	17.3	174.05	CL
BPR 28	2001-09-22	51.5787	17.3	178.8	CL	BPR 90	2002-03-02	120.268	17.3	174.05	CL
BPR 28	2001-09-22	74.2287	17.3	178.8	CL	BPR 90	2002-03-02	122.467	17.3	174.05	CL
BPR 28	2001-09-22	102.854	17.3	178.8	CL	BPR 90	2002-03-02	95.6757	17.3	174.05	CL
BPR 28	2001-09-22	66.1869	17.3	178.8	CL	BPR 90	2002-03-02	44.2558	17.3	174.05	CL
BPR 28	2001-09-22	40.9198	17.3	178.8	CL	BPR 90	2002-03-02	97.1583	17.3	174.05	CL
BPR 28	2001-09-22	74.4009	17.3	178.8	CL	BPR 90	2002-03-02	167.647	17.3	174.05	CL
BPR 28	2001-09-22	60.0931	17.3	178.8	CL	BPR 90	2002-03-02	156.997	17.3	174.05	CL
BPR 28	2001-09-22	95.4627	17.3	178.8	CL	BPR 90	2002-03-02	78.93	17.3	174.05	CL
BPR 28	2001-09-22	74.1307	17.3	178.8	CL	BPR 90	2002-03-02	135.766	17.3	174.05	CL
BPR 28	2001-09-22	28.0784	17.3	178.8	CL	BPR 90	2002-03-02	339.41	17.3	174.05	CL
BPR 28	2001-09-22	43.8651	17.3	178.8	CL	BPR 90	2002-03-02	212.564	17.3	174.05	CL
BPR 28	2001-09-22	104.22	17.3	178.8	CL	BPR 90	2002-03-02	180.368	17.3	174.05	CL
BPR 28	2001-09-22	43.0718	17.3	178.8	CL	BPR 90	2002-03-02	106.541	17.3	174.05	CL
BPR 28	2001-09-22	46.7148	17.3	178.8	CL	BPR 90	2002-03-02	137.368	17.3	174.05	CL
BPR 28	2001-09-22	88.521	17.3	178.8	CL	BPR 90	2002-03-02	81.8484	17.3	174.05	CL
BPR 28	2001-09-22	98.6573	17.3	178.8	CL	BPR 90	2002-03-02	204.807	17.3	174.05	CL
BPR 28	2001-09-22	75.0811	17.3	178.8	CL	BPR 90	2002-03-02	167.628	17.3	174.05	CL
BPR 28	2001-09-22	66.1581	17.3	178.8	CL	BPR 90	2002-03-02	73.6769	17.3	174.05	CL
BPR 28	2001-09-22	65.6481	17.3	178.8	CL	BPR 90	2002-03-02	116.304	17.3	174.05	CL
BPR 28	2001-09-22	111.046	17.3	178.8	CL	BPR 90	2002-03-02	70.9105	17.3	174.05	CL
BPR 28	2001-09-22	50.9558	17.3	178.8	CL	BPR 90	2002-03-02	122.764	17.3	174.05	CL
BPR 28	2001-09-22	77.0385	17.3	178.8	CL	BPR 90	2002-03-02	97.837	17.3	174.05	CL
BPR 28	2001-09-22	65.47	17.3	178.8	CL	BPR 90	2002-03-02	69.6341	17.3	174.05	CL
BPR 28	2001-09-22	34.2533	17.3	178.8	CL	BPR 90	2002-03-02	50.6682	17.3	174.05	CL
BPR 28	2001-09-22	31.6328	17.3	178.8	CL	BPR 90	2002-03-02	103.986	17.3	174.05	CL
BPR 28	2001-09-22	42.8382	17.3	178.8	CL	BPR 90	2002-03-02	42.5096	17.3	174.05	CL
BPR 28	2001-09-22	34.4157	17.3	178.8	CL	BPR 90	2002-03-02	66.3087	17.3	174.05	CL
BPR 28	2001-09-22	33.8485	17.3	178.8	CL	BPR 90	2002-03-02	190.456	17.3	174.05	CL
[truncated: 36,379 more rows]

## Sheet: L. pruvoti Ab_env par
Recruitment period						Maturity period
code	date	abundance (#/100 mm3)	DT (°C)	SR (W/m2)	pop code	code	date	abundance (#/100 mm3)	DT (°C)	SR (W/m2)	pop code
BPR 1	2001-07-30	2081.35	17.3	174.05	CL	BPR 66	2002-01-03	17521.7	17.3	174.05	CL
BPR 13	2001-08-25	3144.55	17.3	174.05	CL	BPR 67	2002-01-03	5632.3	17.3	174.05	CL
BPR 136	2002-06-23	4318.58	17.3	174.05	CL	BPR 70	2002-01-03	28912.7	17.3	174.05	CL
BPR 137	2002-06-23	2099.25	17.3	174.05	CL	BPR 74	2002-01-19	2598.3	17.3	174.05	CL
BPR 139	2002-06-23	1467.65	17.3	174.05	CL	BPR 76	2002-01-19	17553	17.3	174.05	CL
BPR 14	2001-08-25	14118.5	17.3	174.05	CL	BPR 78	2002-01-19	4332.93	17.3	174.05	CL
BPR 143	2002-06-23	265.126	17.3	174.05	CL	BPR 87	2002-03-02	10845.5	17.3	174.05	CL
BPR 149	2002-07-21	1146.88	17.3	174.05	CL	BPR 90	2002-03-02	31195.3	17.3	174.05	CL
BPR 156	2002-07-21	2324.46	17.3	174.05	CL	BPR69	2002-01-03	18440.3	17.3	174.05	CL
BPR 160	2002-08-24	443.265	17.3	174.05	CL	BPR81	2002-01-19	2226.39	17.3	174.05	CL
BPR 162	2002-08-24	9082.6	17.3	174.05	CL	BPR83	2002-01-19	11141.2	17.3	174.05	CL
BPR 164	2002-08-24	3700.04	17.3	174.05	CL	BPR85	2002-03-02	1629.76	17.3	174.05	CL
BPR 166	2002-08-24	1079.5	17.3	174.05	CL	BPR95	2002-03-02	11289.9	17.3	174.05	CL
BPR 167	2002-08-24	10953.7	17.3	174.05	CL	LP-GN-P1	2012-02-17	11142.6	17.69	156.92	GN
BPR 18	2001-08-25	3360.67	17.3	174.05	CL	LP-GN-P1	2012-03-17	5986.26	17.69	156.92	GN
BPR 28	2001-09-22	8584.23	17.3	174.05	CL	LP-GN-P3	2012-01-24	25886.4	17.69	156.92	GN
BPR 4	2001-07-30	985.896	17.3	174.05	CL	LP-GN-P4	2011-12-17	2202.48	17.69	156.92	GN
BPR140	2002-06-23	5589.94	17.3	174.05	CL	LP-GN-P4	2012-03-17	18212.9	17.69	156.92	GN
BPR150	2002-07-21	1845.97	17.3	174.05	CL	LP-SC-P1	2011-01-22	29586.7	18.14	205.52	SC
BPR153	2002-07-21	4362.82	17.3	174.05	CL	LP-SC-P1	2012-03-23	7877.18	18.14	205.52	SC
BPR155	2002-07-21	1666.02	17.3	174.05	CL	LP-SC-P1	2012-02-28	28091.9	18.14	205.52	SC
BPR158	2002-08-24	1029.36	17.3	174.05	CL	LP-SC-P11	2011-01-22	13785.2	18.14	205.52	SC
BPR169	2002-09-21	355.868	17.3	174.05	CL	LP-SC-P5	2011-01-22	20556.4	18.14	205.52	SC
BPR171	2002-09-21	710.597	17.3	174.05	CL	LP-SC-P7	2011-01-22	13251.5	18.14	205.52	SC
BPR180	2002-09-21	913.774	17.3	174.05	CL	LP-PL-P2	2011-01-04	11022.2	18.74	194.58	PL
BPR24	2001-08-25	12969	17.3	174.05	CL	LP-PL-P3	2010-12-29	13036.2	18.74	194.58	PL
BPR25	2001-09-22	6781.99	17.3	174.05	CL	LP-PL-P3	2011-01-04	12507.1	18.74	194.58	PL
LP-GN-P1	2011-07-13	11713.2	17.69	156.92	GN	LP-PL-P3	2011-02-10	6099.28	18.74	194.58	PL
LP-GN-P10	2011-07-13	1722.75	17.69	156.92	GN	LP-PL-P9	2011-01-04	2284.56	18.74	194.58	PL
LP-GN-P2	2011-08-16	7213.15	17.69	156.92	GN	LP-PN-P2	2012-03-15	1344.55	18.99	218.19	PN
LP-GN-P3	2011-08-16	5042.49	17.69	156.92	GN	LP-PN-P4	2011-03-03	14834.9	18.99	218.19	PN
LP-GN-P4	2011-08-16	9099.89	17.69	156.92	GN	LP-PN-P6	2012-03-15	10742.2	18.99	218.19	PN
LP-GN-P5	2011-07-13	5016.51	17.69	156.92	GN	LP-PN-P7	2011-03-03	8555.76	18.99	218.19	PN
LP-SC-P2	2011-07-07	290.126	18.14	205.52	SC	LP-PN-P8	2011-03-03	15726.2	18.99	218.19	PN
LP-SC-P3	2010-09-13	17795.3	18.14	205.52	SC
LP-SC-P4	2010-09-13	12501.4	18.14	205.52	SC
LP-SC-P4	2011-07-07	9420.69	18.14	205.52	SC
LP-SC-P5	2010-09-13	7946.13	18.14	205.52	SC
LP-SC-P6	2010-09-13	1664.81	18.14	205.52	SC
LP-PL-P1	2010-09-07	1344.85	18.74	194.58	PL
LP-PL-P3	2010-06-30	561.345	18.74	194.58	PL
LP-PL-P3	2010-09-07	2585.95	18.74	194.58	PL
LP-PL-P5	2010-09-07	539.173	18.74	194.58	PL
LP-PL-P6	2010-06-30	605.795	18.74	194.58	PL
LP-PL-P7	2010-09-07	12668.2	18.74	194.58	PL
LP-PN-P1	2011-07-11	3735.86	18.99	218.19	PN
LP-PN-P4	2011-07-11	681.755	18.99	218.19	PN
LP-PN-P5	2011-07-11	1390.99	18.99	218.19	PN
LP-PN-P9	2010-09-09	882.663	18.99	218.19	PN

## Sheet: L. pruvoti GI_env par
Recruitment period						Maturity period
code	date	GI (%)	DT (°C)	SR (W/m2)	pop code	code	date	GI (%)	DT (°C)	SR (W/m2)	pop code
BPR 1	2001-07-30	0.129664	17.3	174.05	CL	BPR 66	2002-01-03	7.84552	17.3	174.05	CL
BPR 13	2001-08-25	0.477444	17.3	174.05	CL	BPR 67	2002-01-03	6.92413	17.3	174.05	CL
BPR 136	2002-06-23	0.338395	17.3	174.05	CL	BPR 70	2002-01-03	10.2818	17.3	174.05	CL
BPR 137	2002-06-23	0.381955	17.3	174.05	CL	BPR 74	2002-01-19	0.569991	17.3	174.05	CL
BPR 139	2002-06-23	0.154526	17.3	174.05	CL	BPR 76	2002-01-19	9.90013	17.3	174.05	CL
BPR 14	2001-08-25	2.08938	17.3	174.05	CL	BPR 78	2002-01-19	4.96132	17.3	174.05	CL
BPR 143	2002-06-23	0.0249507	17.3	174.05	CL	BPR 87	2002-03-02	3.88858	17.3	174.05	CL
BPR 149	2002-07-21	0.919245	17.3	174.05	CL	BPR 90	2002-03-02	17.3195	17.3	174.05	CL
BPR 156	2002-07-21	0.277079	17.3	174.05	CL	BPR69	2002-01-03	6.49665	17.3	174.05	CL
BPR 160	2002-08-24	0.0521456	17.3	174.05	CL	BPR81	2002-01-19	1.31389	17.3	174.05	CL
BPR 162	2002-08-24	0.857592	17.3	174.05	CL	BPR83	2002-01-19	9.87173	17.3	174.05	CL
BPR 164	2002-08-24	0.528732	17.3	174.05	CL	BPR85	2002-03-02	2.91356	17.3	174.05	CL
BPR 166	2002-08-24	0.125283	17.3	174.05	CL	BPR95	2002-03-02	16.8702	17.3	174.05	CL
BPR 167	2002-08-24	1.53353	17.3	174.05	CL	LP-GN-P1	2012-02-17	8.8496	17.69	156.92	GN
BPR 18	2001-08-25	0.336325	17.3	174.05	CL	LP-GN-p1	2012-03-17	8.20282	17.69	156.92	GN
BPR 28	2001-09-22	0.844159	17.3	174.05	CL	LP-GN-P3	2012-01-24	13.6642	17.69	156.92	GN
BPR 4	2001-07-30	0.0641148	17.3	174.05	CL	LP-GN-P4	2011-12-17	0.174492	17.69	156.92	GN
BPR140	2002-06-23	2.45331	17.3	174.05	CL	LP-GN-P4	2012-03-17	12.9974	17.69	156.92	GN
BPR150	2002-07-21	0.199424	17.3	174.05	CL	LP-SC-P1	2011-01-22	16.9571	18.14	205.52	SC
BPR153	2002-07-21	0.648505	17.3	174.05	CL	LP-SC-P1	2012-03-23	16.589	18.14	205.52	SC
BPR155	2002-07-21	0.289547	17.3	174.05	CL	LP-SC-P1	2012-02-28	19.9842	18.14	205.52	SC
BPR158	2002-08-24	0.191198	17.3	174.05	CL	LP-SC-P11	2011-01-22	8.86387	18.14	205.52	SC
BPR169	2002-09-21	0.0126433	17.3	174.05	CL	LP-SC-P5	2011-01-22	10.275	18.14	205.52	SC
BPR171	2002-09-21	0.0346749	17.3	174.05	CL	LP-SC-P7	2011-01-22	3.49761	18.14	205.52	SC
BPR180	2002-09-21	0.064415	17.3	174.05	CL	LP-PL-P2	2011-01-04	1.68829	18.74	194.58	PL
BPR24	2001-08-25	1.83616	17.3	174.05	CL	LP-PL-P3	2010-12-29	2.7299	18.74	194.58	PL
BPR25	2001-09-22	1.22151	17.3	174.05	CL	LP-PL-P3	2011-01-04	5.0954	18.74	194.58	PL
LP-GN-P1	2011-07-13	0.654262	17.69	156.92	GN	LP-PL-P3	2011-02-10	3.05988	18.74	194.58	PL
LP-GN-P10	2011-07-13	0.118653	17.69	156.92	GN	LP-PL-P9	2011-01-04	0.639283	18.74	194.58	PL
LP-GN-P2	2011-08-16	0.474536	17.69	156.92	GN	LP-PN-P2	2012-03-15	0.531051	18.99	218.19	PN
LP-GN-P3	2011-08-16	0.388715	17.69	156.92	GN	LP-PN-P4	2011-03-03	5.01713	18.99	218.19	PN
LP-GN-P4	2011-08-16	0.715133	17.69	156.92	GN	LP-PN-P6	2012-03-15	6.50338	18.99	218.19	PN
LP-GN-P5	2011-07-13	0.243133	17.69	156.92	GN	LP-PN-P7	2011-03-03	1.81197	18.99	218.19	PN
LP-SC-P2	2011-07-07	0.00871971	18.14	205.52	SC	LP-PN-P8	2011-03-03	5.16154	18.99	218.19	PN
LP-SC-P3	2010-09-13	2.03182	18.14	205.52	SC
LP-SC-P4	2010-09-13	1.82402	18.14	205.52	SC
LP-SC-P4	2011-07-07	0.120114	18.14	205.52	SC
LP-SC-P5	2010-09-13	1.85676	18.14	205.52	SC
LP-SC-P6	2010-09-13	0.162081	18.14	205.52	SC
LP-PL-P1	2010-09-07	0.0615316	18.74	194.58	PL
LP-PL-P3	2010-06-30	0.00589801	18.74	194.58	PL
LP-PL-P3	2010-09-07	0.239439	18.74	194.58	PL
LP-PL-P5	2010-09-07	0.0664076	18.74	194.58	PL
LP-PL-P6	2010-06-30	0.0263514	18.74	194.58	PL
LP-PL-P7	2010-09-07	0.80971	18.74	194.58	PL
LP-PN-P1	2011-07-11	0.0802804	18.99	218.19	PN
LP-PN-P4	2011-07-11	0.0341269	18.99	218.19	PN
LP-PN-P5	2011-07-11	0.0561478	18.99	218.19	PN
LP-PN-P9	2010-09-09	0.00766701	18.99	218.19	PN
